# Supplementary material for: Pan-cancer proteogenomic investigations identify post-transcriptional kinase targets
Source: Commun Biol. 2021 Sep 22;4:1112. doi: 10.1038/s42003-021-02636-7 (PMC8458405; doi:10.1038/s42003-021-02636-7)
Supplement: Supplementary file 4 — Supplementary Data [file 42003_2021_2636_MOESM4_ESM.xlsx]

## Sheet: Supplementary Data 1
Supplementary Data 1	Differentially-phosphorylated kinases between tumor and normal samples. The positive fold change (FC) represents hyper-phosphorylation in “tumour” relative to normal.
Gene	Marker	logFC	AveExpr	t	P-value	FDR	B	Cancer
CASK	CASK:NP_003679.2:s314	5.14408	-2.64444	2.77947	0.020308	0.242537	-3.05167	BRCA
IKBKE	IKBKE:NP_001180250.1:s579	4.45462	-2.34122	1.75711	0.125321	0.458709	-4.37852	BRCA
MAST4	MAST4:NP_001277157.1:s206	4.24681	-0.860598	2.88306	0.0306071	0.281137	-3.20164	BRCA
OXSR1	OXSR1:NP_005100.1:s359	4.08123	-0.601708	4.42303	0.00256232	0.131912	-1.17528	BRCA
PHKA2	PHKA2:NP_000283.1:s729	4.07705	-2.64817	3.10606	0.0156409	0.225251	-2.77179	BRCA
NME3	NME3:NP_002504.2:t111	3.87989	-3.50118	3.74632	0.00259341	0.131912	-1.37025	BRCA
AAK1	AAK1:NP_055726.3:t389	3.86851	-2.53443	3.43806	0.00462661	0.151283	-1.89962	BRCA
PIK3CA	PIK3CA:NP_006209.2:s312	3.60883	-0.812163	3.91695	0.00219979	0.12619	-1.18783	BRCA
ATR	ATR:NP_001175.2:t1989	3.51991	-2.19358	3.97896	0.0023502	0.12619	-1.21202	BRCA
BRAF	BRAF:NP_004324.2:s750	3.47159	-1.38946	3.34149	0.00555225	0.165763	-2.0663	BRCA
MAPK3	MAPK3:NP_001035145.1:y204	3.29028	0.474009	2.67857	0.0194507	0.237146	-3.20506	BRCA
TNK1	TNK1:NP_001238831.1:s94	3.17835	-2.494	2.99161	0.0107699	0.200403	-2.67023	BRCA
CLK1	CLK1:NP_001155879.1:s182	3.13181	-2.30286	2.62462	0.0320186	0.282063	-3.41673	BRCA
TAOK2	TAOK2:NP_004774.1:s486	3.05546	-2.38198	2.12066	0.0585738	0.354841	-3.99161	BRCA
RPS6KC1	RPS6KC1:NP_001129610.1:s411s415	2.96749	-4.54328	2.18206	0.0627029	0.361285	-3.9236	BRCA
RIPK3	RIPK3:NP_006862.2:s339	2.85105	-2.05001	2.14007	0.0544668	0.346984	-4.09559	BRCA
SIK1	SIK1:NP_775490.2:s575	2.79885	-1.90842	2.94419	0.0117817	0.208397	-2.75178	BRCA
CSNK2B	CSNK2B:NP_001269314.1:s202	2.78821	-2.58784	2.02128	0.0670699	0.368929	-4.2768	BRCA
NRBP2	NRBP2:NP_848659.2:s361	2.66861	-2.29784	2.74499	0.0183302	0.236836	-3.12369	BRCA
MAPK12	MAPK12:NP_001290181.1:y175	2.64674	-2.14078	2.17876	0.0556295	0.348318	-4.05874	BRCA
SCYL2	SCYL2:NP_001304713.1:t708	2.57964	-2.4072	1.52117	0.164342	0.506047	-4.77167	BRCA
MAP3K3	MAP3K3:NP_001317360.1:s147	2.55909	-1.45372	2.84318	0.0166235	0.227635	-3.00114	BRCA
BCR	BCR:NP_004318.3:s122	2.53634	-2.3305	2.7107	0.0195128	0.237146	-3.18024	BRCA
STK3	STK3:NP_001243241.1:s344	2.50724	-0.88891	1.70211	0.143738	0.482827	-4.45118	BRCA
MYT1	MYT1:NP_004526.1:s610	2.42452	-1.29797	2.4025	0.0448297	0.326323	-3.71861	BRCA
PRKD2	PRKD2:NP_001073349.1:s710	2.40101	-2.38413	2.06037	0.0711095	0.377054	-4.09482	BRCA
SRPK2	SRPK2:NP_001265202.1:t498	2.39558	-1.48665	2.75838	0.0210404	0.242816	-3.1807	BRCA
CALM1	CALM1:NP_008819.1:s102	2.3505	-2.18823	2.04468	0.0729056	0.381379	-4.10511	BRCA
CDK11A	CDK11A:NP_001300825.1:s222	2.28877	-0.649142	2.4158	0.0317715	0.281577	-3.64406	BRCA
CSNK2A2	CSNK2A2:NP_001887.1:s18	2.26025	-0.41879	2.26349	0.0483026	0.33439	-3.79656	BRCA
PIK3C2A	PIK3C2A:NP_001308307.1:s259	2.25614	-2.40477	1.97815	0.0722846	0.38128	-4.34148	BRCA
PDGFRB	PDGFRB:NP_002600.1:s705	2.22911	-1.86334	1.25582	0.236308	0.587896	-5.29146	BRCA
MINK1	MINK1:NP_722549.2:t181	2.12944	-0.961487	2.62753	0.028678	0.275416	-3.41554	BRCA
AKT2	AKT2:NP_001617.1:y38	2.10069	-0.891733	1.4261	0.207675	0.556064	-4.74082	BRCA
MELK	MELK:NP_001243616.1:s457	2.07208	-1.37274	1.74991	0.104545	0.430235	-4.6745	BRCA
MAPK8	MAPK8:NP_001265477.1:y185	2.04252	-0.861684	1.38661	0.218777	0.567251	-4.78089	BRCA
MAP4K5	MAP4K5:NP_006566.2:s174	1.95001	-0.950691	1.32382	0.237564	0.589214	-4.84367	BRCA
RAF1	RAF1:NP_002871.1:s259	1.77219	-1.10801	2.0985	0.056728	0.349879	-4.15362	BRCA
ERBB4	ERBB4:NP_001036064.1:t699	1.71425	-1.99607	1.83383	0.090512	0.409341	-4.55367	BRCA
VRK3	VRK3:NP_001295349.1:t104	1.69836	-0.937027	2.24983	0.0431194	0.321658	-3.914	BRCA
PI4KA	PI4KA:NP_477352.3:s265	1.68144	-0.333751	1.14149	0.300596	0.639867	-5.018	BRCA
UCKL1	UCKL1:NP_060329.2:s56	1.60882	-1.70113	1.09219	0.319959	0.655878	-5.06275	BRCA
STK11	STK11:NP_000446.1:t32	1.60612	-1.45818	1.67458	0.140941	0.477637	-4.68856	BRCA
NUMBL	NUMBL:NP_001276908.1:s222	1.60344	-2.29425	1.08853	0.321434	0.656898	-5.06601	BRCA
PAK6	PAK6:NP_001263646.1:s560	1.5861	-1.5332	1.60416	0.133557	0.470344	-4.87628	BRCA
STK4	STK4:NP_006273.1:s320	1.55494	-1.08773	2.07628	0.0590354	0.355074	-4.18819	BRCA
ICK	ICK:NP_055735.1:y159	1.5317	-1.45742	1.79512	0.0967592	0.418542	-4.6098	BRCA
PTK2	PTK2:NP_001339623.1:s840	1.49841	-1.18393	1.84155	0.0893103	0.408155	-4.5424	BRCA
PAK1	PAK1:NP_001122092.1:t146	1.42109	-0.716648	1.42039	0.201369	0.550738	-4.98898	BRCA
CKS1B	CKS1B:NP_001817.1:s51	1.37987	-2.52277	1.20113	0.253773	0.602692	-5.36278	BRCA
CSNK1A1	CSNK1A1:NP_001020276.1:t349	1.3729	-0.887301	1.32781	0.212281	0.56108	-5.20908	BRCA
GRK6	GRK6:NP_002073.2:s484	1.28422	-0.352301	0.871825	0.419479	0.735829	-5.24714	BRCA
STK39	STK39:NP_037365.2:s385	1.2255	-1.43883	1.49375	0.159971	0.501965	-5.02162	BRCA
PIP4K2B	PIP4K2B:NP_003550.1:s319	1.22301	-1.75988	1.40566	0.186174	0.532747	-5.1258	BRCA
NEK6	NEK6:NP_001138473.1:s240	1.19843	-0.335731	0.813586	0.449427	0.755462	-5.29099	BRCA
DGKH	DGKH:NP_001191433.1:s691	1.19475	-1.62391	1.53792	0.15353	0.493213	-4.95759	BRCA
EIF2AK4	EIF2AK4:NP_001013725.2:t667	1.18839	-1.12163	0.948608	0.366231	0.697935	-5.39303	BRCA
PNKP	PNKP:NP_009185.2:t118	1.18279	-2.07557	1.24115	0.241465	0.592516	-5.30784	BRCA
PAK2	PAK2:NP_002568.2:s64	1.16785	-0.610969	1.51379	0.156976	0.497493	-4.99012	BRCA
CDC42BPG	CDC42BPG:NP_059995.2:s1550	1.15749	-1.21295	1.34962	0.208293	0.556529	-5.16879	BRCA
MARK2	MARK2:NP_001156768.1:s390	1.15342	0.830054	0.485506	0.64111	0.860383	-5.25074	BRCA
MASTL	MASTL:NP_001165774.1:s453	1.14048	-1.91638	0.95643	0.358463	0.692391	-5.47819	BRCA
VRK1	VRK1:NP_003375.1:s376	1.13372	-1.22982	0.992437	0.33975	0.676332	-5.58322	BRCA
LYN	LYN:NP_002341.1:s13	1.08172	-2.52968	0.959714	0.35534	0.689915	-5.61346	BRCA
AKT3	AKT3:NP_005456.1:y38	1.06489	0.451902	0.711293	0.49587	0.781855	-5.37155	BRCA
PHKB	PHKB:NP_000284.1:y29	1.06477	-1.03255	0.870637	0.401701	0.717697	-5.68272	BRCA
STK25	STK25:NP_001258906.1:t174	1.06147	-1.25638	1.27071	0.226902	0.577773	-5.29291	BRCA
ITPKB	ITPKB:NP_002212.3:t33	1.05446	-2.17437	1.09229	0.296984	0.636615	-5.4773	BRCA
PRKACA	PRKACA:NP_002721.1:s339	1.02869	-0.483237	1.31453	0.214196	0.563169	-5.23473	BRCA
MKNK1	MKNK1:NP_001129025.1:s185	1.00811	-1.29605	1.54053	0.148278	0.486577	-4.96088	BRCA
PRKD3	PRKD3:NP_005804.1:t535	0.985432	-1.59972	0.668986	0.530376	0.801553	-5.38958	BRCA
TTN	TTN:NP_001254479.2:s2074	0.967761	-1.17043	1.18868	0.256589	0.602692	-5.38438	BRCA
SPHK2	SPHK2:NP_001191087.1:s340s355	0.967553	-1.33455	0.988928	0.353368	0.688922	-5.43965	BRCA
RIPK1	RIPK1:NP_001303990.1:s157	0.943694	-2.15642	0.755101	0.464135	0.764801	-5.78232	BRCA
PFKP	PFKP:NP_001229268.1:s378	0.935293	-0.511087	0.634947	0.550766	0.808745	-5.4105	BRCA
GAK	GAK:NP_001305063.1:s750	0.916786	-1.2401	0.923176	0.374815	0.699041	-5.63758	BRCA
CKB	CKB:NP_001814.2:s199	0.900976	-1.41495	1.1639	0.266133	0.610166	-5.41109	BRCA
PANK4	PANK4:NP_060686.2:y391	0.900246	-0.921238	0.611155	0.565311	0.813795	-5.42457	BRCA
WNK4	WNK4:NP_115763.2:s335	0.888283	-0.719251	0.777234	0.455862	0.759835	-5.53064	BRCA
NEK1	NEK1:NP_001186326.1:s1085	0.852796	0.996382	0.578942	0.585377	0.823124	-5.44289	BRCA
STK10	STK10:NP_005981.3:s438	0.818096	-2.53192	0.555386	0.600319	0.833336	-5.45573	BRCA
CDKL5	CDKL5:NP_001032420.1:s407	0.76077	-0.709106	0.777607	0.460501	0.761648	-5.61623	BRCA
AKT1	AKT1:NP_001014431.1:t308	0.754593	-1.98416	0.796917	0.440328	0.749684	-5.75073	BRCA
CDK16	CDK16:NP_001163931.1:s193	0.754293	-1.10391	0.844248	0.414348	0.730479	-5.71314	BRCA
PBK	PBK:NP_001265874.1:s59	0.744088	-1.65784	0.803576	0.43661	0.748957	-5.74556	BRCA
MAP4K2	MAP4K2:NP_004570.2:s328	0.728959	-1.25041	0.813915	0.432168	0.745929	-5.72886	BRCA
CDK14	CDK14:NP_001274064.1:s95	0.716249	-0.568242	0.674149	0.51473	0.794861	-5.81906	BRCA
UCK1	UCK1:NP_001248379.1:t254	0.715972	-1.20315	0.647135	0.536743	0.803555	-5.58023	BRCA
DAPK1	DAPK1:NP_001275658.1:s319	0.703162	-0.107665	0.47736	0.651351	0.866226	-5.49488	BRCA
MARK4	MARK4:NP_001186796.1:s423	0.691625	-0.671392	0.559043	0.585979	0.823591	-5.90939	BRCA
PRKDC	PRKDC:NP_001075109.1:s3995	0.687669	-1.09536	0.736704	0.483592	0.773853	-5.64637	BRCA
LRRK2	LRRK2:NP_940980.3:s935	0.683192	-0.524544	0.962746	0.353874	0.6893	-5.61069	BRCA
PKN2	PKN2:NP_001307636.1:t910	0.681527	-1.23354	1.04118	0.317452	0.652505	-5.53659	BRCA
CDK13	CDK13:NP_003709.3:t1246	0.680277	-0.646883	0.894016	0.38815	0.70871	-5.67154	BRCA
PI4K2A	PI4K2A:NP_060895.1:s47	0.658883	-0.555103	0.451119	0.661044	0.872358	-5.94481	BRCA
BCKDK	BCKDK:NP_001116429.1:s31	0.65182	-0.663356	0.683673	0.506619	0.788193	-5.83269	BRCA
HCK	HCK:NP_001165600.1:y390	0.637469	-0.320786	0.4699	0.648983	0.864906	-5.50448	BRCA
ERBB3	ERBB3:NP_001973.2:s982	0.634944	-0.400518	0.431048	0.682697	0.881679	-5.51557	BRCA
MADD	MADD:NP_001129415.1:s783	0.595612	-3.29658	0.258359	0.801618	0.933879	-5.79221	BRCA
NLK	NLK:NP_057315.3:s522	0.573847	0.0352688	0.448474	0.668291	0.87575	-5.81553	BRCA
PRKCH	PRKCH:NP_006246.2:s317	0.566893	-0.919121	0.784163	0.447505	0.754386	-5.76053	BRCA
MAP3K6	MAP3K6:NP_001284538.1:s961	0.565847	-1.08833	0.481825	0.638231	0.8593	-5.94957	BRCA
ABL2	ABL2:NP_005149.4:s605	0.555903	-0.539499	0.633804	0.53972	0.804249	-5.85252	BRCA
STK38	STK38:NP_001292031.1:t282	0.544014	-1.28996	0.338869	0.740316	0.907522	-6.00872	BRCA
TYK2	TYK2:NP_003322.3:y292	0.522925	-0.368848	0.578613	0.575006	0.817521	-5.87865	BRCA
MAPK7	MAPK7:NP_002740.2:s731	0.519207	0.0375607	0.499029	0.629065	0.85508	-5.70174	BRCA
MARK3	MARK3:NP_001122390.2:s469	0.514646	-0.555554	0.369688	0.720616	0.898861	-5.73195	BRCA
CDC42BPB	CDC42BPB:NP_006026.3:s1643	0.506076	-0.649	0.752216	0.466988	0.765573	-5.77591	BRCA
TRRAP	TRRAP:NP_001231509.1:s2051	0.491581	-1.20899	0.35525	0.72881	0.903617	-5.9951	BRCA
LMTK2	LMTK2:NP_055731.2:t893	0.488861	-1.32252	0.527286	0.607198	0.838076	-5.9266	BRCA
SNRK	SNRK:NP_001094064.1:t365	0.434538	-0.428233	0.610395	0.552503	0.808927	-5.87953	BRCA
DCLK1	DCLK1:NP_001317000.1:s364	0.393856	-1.08963	0.430852	0.673889	0.880056	-5.97296	BRCA
MAP3K2	MAP3K2:NP_006600.3:s331	0.37875	-0.953128	0.274303	0.791216	0.930843	-5.88217	BRCA
EGFR	EGFR:NP_001333828.1:s1121	0.352747	-0.889935	0.391127	0.706523	0.892384	-5.8419	BRCA
DGKA	DGKA:NP_001336.2:y22	0.334288	-0.700031	0.482957	0.637449	0.8593	-5.94902	BRCA
ALPK3	ALPK3:NP_065829.3:t728	0.328311	-2.65435	0.224708	0.825827	0.942169	-6.0414	BRCA
CAMK4	CAMK4:NP_001310303.1:s457	0.315016	-1.30666	0.213857	0.838311	0.944704	-5.5857	BRCA
PKN3	PKN3:NP_037487.2:t860	0.30549	-0.134486	0.207389	0.843117	0.945601	-5.58709	BRCA
CDC42BPA	CDC42BPA:NP_003598.2:s1643	0.304781	-1.85047	0.206908	0.843475	0.945601	-5.58719	BRCA
NAGK	NAGK:NP_001317354.1:s25	0.296295	-0.404699	0.419816	0.68233	0.881679	-5.96971	BRCA
FYN	FYN:NP_002028.1:y420	0.254295	-1.58075	0.172634	0.869072	0.956207	-5.59381	BRCA
TWF1	TWF1:NP_002813.3:s143	0.216645	-0.585102	0.21606	0.832416	0.942899	-6.04334	BRCA
SPEG	SPEG:NP_005867.3:s453	0.212701	-0.433658	0.276586	0.78699	0.927725	-6.02042	BRCA
RPS6KB2	RPS6KB2:NP_003943.2:s417	0.198234	-1.20175	0.129555	0.898974	0.967537	-6.05859	BRCA
CAMK1	CAMK1:NP_003647.1:s324	0.177945	-1.25478	0.229449	0.823365	0.941434	-6.01716	BRCA
DAPK2	DAPK2:NP_055141.2:s299	0.168313	-0.397912	0.220109	0.829632	0.942899	-6.03477	BRCA
TRIM24	TRIM24:NP_003843.3:s991s994	0.158305	-0.198292	0.169478	0.869879	0.956207	-5.90648	BRCA
RIOK3	RIOK3:NP_001335122.1:s109s111s112	0.0989661	-0.402743	0.0863132	0.932835	0.97694	-5.83847	BRCA
PRKG2	PRKG2:NP_001269414.1:s117	0.093743	-0.677218	0.0921826	0.928955	0.976022	-5.9171	BRCA
PFKFB3	PFKFB3:NP_001300992.1:s461	0.0760668	-0.598918	0.0674542	0.947974	0.982636	-5.91918	BRCA
CIT	CIT:NP_001193928.1:s440	0.0534853	-0.166495	0.043367	0.966703	0.9909	-5.92056	BRCA
LATS2	LATS2:NP_055387.2:s872	0.050302	-0.52012	0.0424174	0.967268	0.9909	-5.92062	BRCA
CDK17	CDK17:NP_001163935.1:s180	0.0168857	-0.686236	0.0207568	0.983794	0.99588	-6.05941	BRCA
SLK	SLK:NP_001291672.1:s189	0.00807194	-0.545278	0.00821837	0.993688	0.99862	-5.92153	BRCA
PIP5K1B	PIP5K1B:NP_001265182.1:s407	0.00798993	-0.491184	0.0105987	0.99171	0.99862	-6.06711	BRCA
LATS1	LATS1:NP_004681.1:t616	-0.00663841	-0.891097	-0.00712838	0.994425	0.99862	-6.06714	BRCA
LIMK1	LIMK1:NP_001191355.1:s279	-0.0315675	-0.716068	-0.0214304	0.983653	0.99588	-5.6088	BRCA
PRKACB	PRKACB:NP_001229788.1:s343	-0.0378661	-2.1753	-0.0368137	0.971322	0.992048	-5.84153	BRCA
SCYL3	SCYL3:NP_065156.5:s653	-0.0555696	-1.80363	-0.0357884	0.972063	0.992048	-6.05897	BRCA
PFKL	PFKL:NP_001002021.2:y435	-0.068028	-0.893805	-0.0461825	0.964784	0.990015	-5.60794	BRCA
PRKAG2	PRKAG2:NP_001035723.1:s69s73	-0.0817366	-0.711301	-0.0857064	0.933932	0.97784	-5.91771	BRCA
TLK2	TLK2:NP_001271262.1:s26	-0.0872523	0.453407	-0.0901595	0.929585	0.976022	-6.06301	BRCA
BUB1B	BUB1B:NP_001202.4:s676	-0.0879259	-0.510762	-0.0931081	0.927289	0.975505	-6.06273	BRCA
KALRN	KALRN:NP_001019831.2:t1913	-0.0959912	-1.24485	-0.119417	0.906837	0.970472	-6.05988	BRCA
PRKAR1A	PRKAR1A:NP_001263218.1:s83	-0.118023	-2.11298	-0.0661983	0.948264	0.982636	-6.06492	BRCA
ULK1	ULK1:NP_003556.1:s623	-0.119744	-0.145123	-0.081291	0.938067	0.979509	-5.60565	BRCA
KSR1	KSR1:NP_055053.1:t133	-0.119875	-0.663584	-0.142374	0.889047	0.962922	-6.05681	BRCA
BRD3	BRD3:NP_031397.1:s563	-0.12064	-0.215716	-0.0711999	0.945367	0.982517	-5.6065	BRCA
MAPK1	MAPK1:NP_002736.3:y187	-0.124442	-0.193321	-0.173907	0.864714	0.954539	-6.05172	BRCA
PEAK1	PEAK1:NP_079052.2:s792	-0.135166	-0.601765	-0.121813	0.906705	0.970472	-5.91363	BRCA
PRKCQ	PRKCQ:NP_001269573.1:s640	-0.152495	-1.38815	-0.16398	0.874057	0.958763	-5.90744	BRCA
MAP3K10	MAP3K10:NP_002437.2:s589	-0.186475	-0.191208	-0.168019	0.87048	0.956207	-5.78652	BRCA
PRKAB1	PRKAB1:NP_006244.2:s108	-0.191553	0.281184	-0.13177	0.897904	0.967154	-6.0355	BRCA
PRKCB	PRKCB:NP_002729.2:t641	-0.21167	0.38971	-0.207766	0.838748	0.944859	-6.04513	BRCA
PRKG1	PRKG1:NP_001091982.1:t517	-0.213713	-0.438363	-0.191356	0.853299	0.950674	-5.90234	BRCA
STK17A	STK17A:NP_004751.2:s28	-0.24047	-1.01808	-0.340292	0.739751	0.907346	-6.00039	BRCA
PRPF4B	PRPF4B:NP_003904.3:s283	-0.248305	-0.507768	-0.230637	0.823731	0.941434	-5.89367	BRCA
PRKCA	PRKCA:NP_002728.1:t497	-0.252418	-0.19653	-0.17136	0.870027	0.956207	-5.59403	BRCA
PIK3R5	PIK3R5:NP_001136105.1:s458	-0.257019	0.028195	-0.174484	0.867685	0.95559	-5.59348	BRCA
MAST3	MAST3:NP_055831.1:s782	-0.30779	-0.00962934	-0.453078	0.658893	0.871584	-5.95503	BRCA
PPIP5K1	PPIP5K1:NP_001124330.1:s944	-0.309825	0.464131	-0.321636	0.757763	0.913929	-5.8666	BRCA
IKBKB	IKBKB:NP_001177649.1:s677	-0.316739	-0.905054	-0.430387	0.674219	0.880076	-5.97316	BRCA
MAP2K4	MAP2K4:NP_001268364.1:s268	-0.325008	-0.222021	-0.339025	0.745215	0.909736	-5.86055	BRCA
CAMKK2	CAMKK2:NP_001257414.1:s503	-0.328398	-1.11832	-0.42355	0.681284	0.881679	-5.95183	BRCA
SCYL1	SCYL1:NP_001041683.1:s737	-0.333785	-0.413929	-0.422211	0.680631	0.881679	-5.96869	BRCA
PI4KB	PI4KB:NP_001185702.1:s294	-0.340869	-0.719404	-0.378868	0.712307	0.895273	-5.77064	BRCA
DGKQ	DGKQ:NP_001338.2:s22s26	-0.345931	-0.606086	-0.234844	0.822767	0.9413	-5.58092	BRCA
SYK	SYK:NP_001167638.1:s297	-0.347005	-0.894683	-0.382571	0.712596	0.895363	-5.84531	BRCA
TTBK2	TTBK2:NP_775771.3:s579	-0.385327	-0.727879	-0.420819	0.68101	0.881679	-5.97726	BRCA
TAOK1	TAOK1:NP_065842.1:s965	-0.402006	-1.98669	-0.307861	0.763242	0.916122	-6.01888	BRCA
PFKM	PFKM:NP_000280.1:s667	-0.46197	0.240915	-0.394631	0.699745	0.889336	-5.98803	BRCA
PIKFYVE	PIKFYVE:NP_055855.2:s312	-0.495205	-0.691119	-0.659455	0.522547	0.798012	-5.84031	BRCA
GRK5	GRK5:NP_005299.1:s484	-0.502463	0.127755	-0.34111	0.745583	0.909736	-5.55009	BRCA
TNK2	TNK2:NP_001010938.1:y905	-0.531376	-0.389286	-0.737573	0.475505	0.769474	-5.78659	BRCA
DYRK1A	DYRK1A:NP_001334650.1:y312	-0.535274	-0.811435	-0.363385	0.729778	0.903617	-5.54225	BRCA
TRPM7	TRPM7:NP_001288141.1:s1258	-0.537758	-2.30849	-0.530333	0.605146	0.83679	-5.92499	BRCA
ARAF	ARAF:NP_001645.1:s157	-0.54098	-0.964901	-0.456149	0.656748	0.870918	-5.95363	BRCA
TRIO	TRIO:NP_009049.2:s2455	-0.546355	-1.29813	-0.452981	0.661851	0.872502	-5.71538	BRCA
PRKCE	PRKCE:NP_005391.1:s234	-0.558961	0.0672554	-0.823883	0.425399	0.741017	-5.72955	BRCA
IRAK3	IRAK3:NP_009130.2:s467	-0.565284	-0.534176	-0.73708	0.478809	0.771177	-5.76918	BRCA
BMPR2	BMPR2:NP_001195.2:s681	-0.591921	-1.8747	-0.401841	0.702841	0.890674	-5.52761	BRCA
MAPK13	MAPK13:NP_002745.1:y182	-0.602837	-0.665617	-0.649385	0.527806	0.800549	-5.85522	BRCA
STK24	STK24:NP_001027467.2:t178	-0.664073	0.147546	-0.72293	0.48299	0.773853	-5.80557	BRCA
PKN1	PKN1:NP_002732.3:t774	-0.666846	-1.22402	-0.449162	0.66241	0.872502	-5.74192	BRCA
BRD4	BRD4:NP_490597.1:s601	-0.673432	-0.603353	-0.873809	0.398648	0.715656	-5.68868	BRCA
MNAT1	MNAT1:NP_001171434.1:s237	-0.73028	-0.0115431	-0.733954	0.485171	0.775069	-5.64834	BRCA
HIPK1	HIPK1:NP_938009.1:s1200	-0.73031	-1.69361	-0.514699	0.621506	0.84957	-5.78468	BRCA
BRD2	BRD2:NP_001106653.1:s298	-0.773365	-0.294092	-0.969409	0.356276	0.690004	-5.56729	BRCA
MAPK4	MAPK4:NP_002738.2:t191	-0.784454	-2.90126	-0.741317	0.472157	0.767674	-5.7924	BRCA
TNIK	TNIK:NP_001155033.1:s740	-0.792786	-0.546761	-0.992369	0.345521	0.682755	-5.55671	BRCA
SIK2	SIK2:NP_056006.1:t484	-0.797127	-0.447278	-0.746841	0.48114	0.772223	-5.6356	BRCA
RIPK4	RIPK4:NP_065690.2:s367	-0.817062	-0.38693	-1.17394	0.262234	0.605924	-5.40032	BRCA
PIK3C2B	PIK3C2B:NP_002637.3:s155	-0.817063	-0.227199	-1.29875	0.217406	0.567246	-5.26057	BRCA
SRPK1	SRPK1:NP_003128.3:s311	-0.882771	0.880612	-1.05407	0.317816	0.652743	-5.49768	BRCA
ABL1	ABL1:NP_009297.2:s702	-0.900639	-1.67712	-0.775863	0.46147	0.762027	-5.61754	BRCA
TRIM33	TRIM33:NP_056990.3:s862	-0.915558	-0.740096	-0.62155	0.558927	0.811611	-5.41848	BRCA
PRKAR2A	PRKAR2A:NP_001308911.1:s78s80	-0.935182	-0.391248	-0.634872	0.550812	0.808745	-5.41055	BRCA
PGK1	PGK1:NP_000282.1:s155	-0.946686	-0.374595	-0.873811	0.398647	0.715656	-5.68868	BRCA
TGFBR2	TGFBR2:NP_001020018.1:s587	-0.948733	-1.34776	-0.644072	0.545252	0.80633	-5.40498	BRCA
MAGI2	MAGI2:NP_001288057.1:s1000	-0.957727	-2.43287	-0.650178	0.541581	0.805022	-5.40125	BRCA
HIPK3	HIPK3:NP_001041665.1:y359	-0.965618	-1.1354	-1.24048	0.239429	0.590251	-5.31933	BRCA
FRK	FRK:NP_002022.1:s37	-0.977308	-0.769158	-1.34157	0.205542	0.554145	-5.20295	BRCA
PRKCZ	PRKCZ:NP_001229803.1:s124	-0.989846	-0.00926296	-0.964977	0.361085	0.695174	-5.54396	BRCA
CAMK2G	CAMK2G:NP_751911.1:s417	-1.04504	0.755354	-0.70945	0.506789	0.788193	-5.36355	BRCA
TAOK3	TAOK3:NP_001333416.1:s324	-1.07944	-0.381906	-0.570041	0.583333	0.822318	-5.85828	BRCA
STK32C	STK32C:NP_775846.2:s18	-1.09397	-0.374699	-1.21897	0.245292	0.595812	-5.35116	BRCA
CHEK2	CHEK2:NP_001005735.1:t432	-1.09651	-0.476697	-1.14482	0.273664	0.618483	-5.43133	BRCA
PRKCI	PRKCI:NP_002731.4:t564	-1.13178	0.666364	-0.768341	0.473753	0.768672	-5.32347	BRCA
VRK2	VRK2:NP_001123952.1:s339	-1.13202	-0.462471	-1.08248	0.299418	0.639172	-5.49563	BRCA
RIPK2	RIPK2:NP_003812.1:s178	-1.13992	-0.541877	-1.13267	0.285019	0.628701	-5.22099	BRCA
CKMT1A	CKMT1A:NP_001015001.1:s318	-1.23121	-1.20069	-1.52528	0.152008	0.491965	-4.98082	BRCA
CHEK1	CHEK1:NP_001107593.1:s331	-1.25472	-0.246236	-1.2939	0.223335	0.571541	-5.24828	BRCA
PRKAB2	PRKAB2:NP_005390.1:t40	-1.28655	0.226669	-1.49947	0.16978	0.510652	-4.9825	BRCA
MTOR	MTOR:NP_004949.1:s1261	-1.31124	0.620583	-0.977175	0.350379	0.686755	-5.57715	BRCA
BUB1	BUB1:NP_001265545.1:s576	-1.31214	-1.81369	-0.946221	0.365224	0.697901	-5.4121	BRCA
MAP3K1	MAP3K1:NP_005912.1:s21	-1.32474	0.339818	-1.68588	0.124187	0.45757	-4.75611	BRCA
TESK2	TESK2:NP_001307729.1:s290	-1.33162	-0.117771	-1.8401	0.091599	0.411996	-4.54403	BRCA
BMP2K	BMP2K:NP_942595.1:s1029	-1.35477	-0.597207	-1.47777	0.179981	0.524786	-4.92172	BRCA
TLK1	TLK1:NP_036422.3:t38	-1.37406	-0.302195	-1.92957	0.0786075	0.396009	-4.41357	BRCA
ERBB2	ERBB2:NP_001005862.1:s1053	-1.40333	0.911609	-1.30434	0.215553	0.564934	-5.25406	BRCA
RPS6KA3	RPS6KA3:NP_004577.1:s227	-1.46622	-0.845094	-1.70998	0.113992	0.443062	-4.72792	BRCA
DCLK2	DCLK2:NP_001035350.2:t683	-1.46649	0.41744	-1.83218	0.0907706	0.409611	-4.55608	BRCA
NME2	NME2:NP_001018147.1:s122	-1.46828	-0.345418	-1.17081	0.277347	0.622849	-5.26265	BRCA
MAPKAPK2	MAPKAPK2:NP_004750.1:t334	-1.48077	-0.573958	-1.00526	0.356642	0.690167	-5.13871	BRCA
CDK18	CDK18:NP_002587.2:s89	-1.54173	-0.678163	-1.12777	0.299087	0.63912	-5.03437	BRCA
PASK	PASK:NP_001239048.1:s115	-1.54525	-0.79422	-1.3863	0.205268	0.554145	-5.08999	BRCA
ULK2	ULK2:NP_001136082.1:s600	-1.56398	2.20098	-1.58645	0.159656	0.501597	-4.79497	BRCA
MAP2K3	MAP2K3:NP_001303261.1:s189	-1.69328	-0.430981	-2.05084	0.0637009	0.36177	-4.23212	BRCA
NEK9	NEK9:NP_001316166.1:s956	-1.72657	-2.00332	-1.89596	0.0832754	0.401063	-4.46294	BRCA
STK38L	STK38L:NP_055815.1:s259	-1.73285	-1.64983	-1.17639	0.287503	0.629881	-4.98566	BRCA
NEK3	NEK3:NP_001139571.1:t462	-1.83541	-0.176892	-1.99669	0.0723354	0.38128	-4.3159	BRCA
BRSK1	BRSK1:NP_115806.1:s563	-1.89186	-0.276041	-1.55832	0.144028	0.482827	-4.93745	BRCA
RPS6KA4	RPS6KA4:NP_001006945.1:t681	-1.94515	0.649836	-2.05086	0.0659847	0.368203	-4.09172	BRCA
ILK	ILK:NP_001014794.1:s186	-1.95243	-0.44527	-2.01704	0.0863562	0.404279	-4.25968	BRCA
TTK	TTK:NP_001160163.1:s820	-1.98567	-1.38603	-1.63248	0.149606	0.488115	-4.60117	BRCA
ALPK1	ALPK1:NP_001095876.1:t791	-2.12063	-1.38924	-1.58239	0.149833	0.488115	-4.69818	BRCA
DYRK2	DYRK2:NP_006473.2:y382	-2.2266	0.0619392	-2.44231	0.0302474	0.281137	-3.60034	BRCA
TP53RK	TP53RK:NP_291028.3:t8	-2.22664	-1.34979	-2.31049	0.0515656	0.338704	-3.84357	BRCA
BRSK2	BRSK2:NP_001243556.1:s489	-2.23543	1.05643	-1.57515	0.147768	0.486293	-4.90126	BRCA
PDGFRA	PDGFRA:NP_001334756.1:y768	-2.24712	-0.788287	-1.52552	0.182017	0.528223	-4.6382	BRCA
PIK3R2	PIK3R2:NP_005018.1:s273	-2.42727	0.0206615	-2.53314	0.0255428	0.260486	-3.44953	BRCA
PLK1	PLK1:NP_005021.2:t210	-2.46503	0.371137	-3.57066	0.00408104	0.148795	-1.75308	BRCA
CAMK1D	CAMK1D:NP_705718.1:s384	-2.48463	0.35066	-2.28037	0.0407765	0.316438	-3.86485	BRCA
CDK5	CDK5:NP_001157882.1:y15	-2.50859	0.421618	-2.77458	0.0187515	0.236983	-3.1149	BRCA
BTK	BTK:NP_000052.1:t191	-2.52738	-0.015018	-2.49483	0.0306254	0.281137	-3.55449	BRCA
EIF2AK1	EIF2AK1:NP_001127807.1:s257	-2.74019	-0.476343	-2.33009	0.0551406	0.347369	-3.85723	BRCA
PPIP5K2	PPIP5K2:NP_001263206.1:s38	-2.86854	0.0356889	-3.26367	0.00643288	0.167372	-2.20075	BRCA
CDK1	CDK1:NP_001307847.1:t161	-2.88334	1.25602	-2.73867	0.0309851	0.281137	-3.33424	BRCA
NADK	NADK:NP_001185922.1:s48	-3.0349	0.238399	-2.06032	0.0889147	0.408155	-4.06311	BRCA
PIP5K1C	PIP5K1C:NP_036530.1:s555	-3.20145	-0.330899	-3.29163	0.0146334	0.222844	-2.65416	BRCA
MAGI3	MAGI3:NP_001136254.1:s699	-3.43237	2.19465	-2.33015	0.0621734	0.359768	-3.77196	BRCA
RIOK1	RIOK1:NP_113668.2:s22	-3.5424	0.191679	-3.5987	0.00627823	0.167372	-2.02061	BRCA
DCK	DCK:NP_000779.1:t72	-3.78029	-0.485987	-1.99617	0.0889829	0.408155	-4.2863	BRCA
CAMK2D	CAMK2D:NP_001212.2:t287	-3.86803	0.798446	-4.04395	0.00149325	0.113596	-0.865891	BRCA
MAPK9	MAPK9:NP_001128516.1:y185	-3.99349	1.08064	-4.29535	0.00139492	0.111983	-0.737781	BRCA
EIF2AK3	EIF2AK3:NP_001300844.1:s564	-4.31383	-1.52605	-2.7916	0.0220661	0.244868	-3.08309	BRCA
TAF1	TAF1:NP_001273003.1:t1703	-5.21666	0.371662	-3.54146	0.0139337	0.21745	-2.59379	BRCA
MAP3K8	MAP3K8:NP_001231063.1:s141	-6.10201	-1.65098	-4.1425	0.00720348	0.170942	-2.11537	BRCA
CDK9	CDK9:NP_001252.1:t354	-6.52361	0.650535	-3.14024	0.00812679	0.178629	-2.41396	BRCA
EIF2AK2	EIF2AK2:NP_001129123.1:s83	-6.8718	-0.997049	-3.80976	0.00230403	0.12619	-1.26207	BRCA
ATM	ATM:NP_000042.3:s1983	NA	-0.557005	NA	NA	NA	NA	BRCA
AK1	AK1:NP_000467.1:t39	NA	-1.8629	NA	NA	NA	NA	BRCA
IGF1R	IGF1R:NP_000866.1:s1339	NA	0.221874	NA	NA	NA	NA	BRCA
WNK3	WNK3:NP_001002838.1:s1424	NA	2.27976	NA	NA	NA	NA	BRCA
ACTR2	ACTR2:NP_001005386.1:t122	NA	-0.316646	NA	NA	NA	NA	BRCA
RPS6KA1	RPS6KA1:NP_001006666.1:s230	NA	0.158827	NA	NA	NA	NA	BRCA
PAK4	PAK4:NP_001014831.1:y208	NA	0.050249	NA	NA	NA	NA	BRCA
CSNK1G3	CSNK1G3:NP_001026982.1:s344	NA	-0.728012	NA	NA	NA	NA	BRCA
MAGI1	MAGI1:NP_001028229.1:s148	NA	-1.1039	NA	NA	NA	NA	BRCA
MAP4K1	MAP4K1:NP_001036065.1:s586	NA	-3.24313	NA	NA	NA	NA	BRCA
LCK	LCK:NP_001036236.1:y394	NA	0.833716	NA	NA	NA	NA	BRCA
OBSCN	OBSCN:NP_001092093.2:s5563	NA	-1.0304	NA	NA	NA	NA	BRCA
DGKZ	DGKZ:NP_001099010.1:s970	NA	-0.4583	NA	NA	NA	NA	BRCA
HIPK2	HIPK2:NP_001106710.1:y361	NA	-1.56446	NA	NA	NA	NA	BRCA
PHKA1	PHKA1:NP_001116142.1:s985	NA	-0.315181	NA	NA	NA	NA	BRCA
PAK3	PAK3:NP_001121638.1:t413	NA	-0.141898	NA	NA	NA	NA	BRCA
CLK3	CLK3:NP_001123500.1:y166	NA	-0.998506	NA	NA	NA	NA	BRCA
NDRG1	NDRG1:NP_001128714.1:t340	NA	-3.25845	NA	NA	NA	NA	BRCA
PIP5K1A	PIP5K1A:NP_001129108.1:s420	NA	-1.29165	NA	NA	NA	NA	BRCA
ITPK1	ITPK1:NP_001136065.1:s398	NA	-0.929083	NA	NA	NA	NA	BRCA
FES	FES:NP_001137256.1:t421	NA	-1.5166	NA	NA	NA	NA	BRCA
GSK3B	GSK3B:NP_001139628.1:y216	NA	1.16311	NA	NA	NA	NA	BRCA
WNK1	WNK1:NP_001171914.1:s174	NA	-0.487942	NA	NA	NA	NA	BRCA
NEK4	NEK4:NP_001180462.1:s372	NA	NA	NA	NA	NA	NA	BRCA
DDR1	DDR1:NP_001189451.1:t766	NA	-1.04542	NA	NA	NA	NA	BRCA
PIK3R1	PIK3R1:NP_001229395.1:y217	NA	-1.53599	NA	NA	NA	NA	BRCA
IP6K1	IP6K1:NP_001229758.1:s146	NA	-0.35133	NA	NA	NA	NA	BRCA
PKMYT1	PKMYT1:NP_001245379.1:t386	NA	1.33352	NA	NA	NA	NA	BRCA
PDPK1	PDPK1:NP_001248745.1:s241	NA	-0.647814	NA	NA	NA	NA	BRCA
MAP4K3	MAP4K3:NP_001257354.1:s329	NA	-1.27388	NA	NA	NA	NA	BRCA
RPS6KB1	RPS6KB1:NP_001258971.1:t421s424	NA	0.107783	NA	NA	NA	NA	BRCA
WNK2	WNK2:NP_001269323.1:t2159	NA	-0.607437	NA	NA	NA	NA	BRCA
MARK1	MARK1:NP_001273053.1:s468	NA	-0.636191	NA	NA	NA	NA	BRCA
CDK11B	CDK11B:NP_001278274.1:s224	NA	-0.10158	NA	NA	NA	NA	BRCA
CLK2	CLK2:NP_001281267.1:y51	NA	-0.424195	NA	NA	NA	NA	BRCA
MAP2K7	MAP2K7:NP_001284485.1:t66	NA	0.18379	NA	NA	NA	NA	BRCA
PRKCD	PRKCD:NP_001303256.1:y313	NA	-1.55689	NA	NA	NA	NA	BRCA
MAPK14	MAPK14:NP_001306.1:y182	NA	-1.18861	NA	NA	NA	NA	BRCA
MAST2	MAST2:NP_001306174.1:s151	NA	1.55101	NA	NA	NA	NA	BRCA
MYLK	MYLK:NP_001308238.1:s129	NA	-1.04054	NA	NA	NA	NA	BRCA
NRBP1	NRBP1:NP_001308286.1:s36	NA	2.9527	NA	NA	NA	NA	BRCA
ROCK2	ROCK2:NP_001308572.1:s1288	NA	-0.147949	NA	NA	NA	NA	BRCA
RPS6KA5	RPS6KA5:NP_001309158.1:s376	NA	-0.621816	NA	NA	NA	NA	BRCA
CDK7	CDK7:NP_001310998.1:t129	NA	0.276767	NA	NA	NA	NA	BRCA
RPS6KA6	RPS6KA6:NP_001317441.1:s232	NA	1.91307	NA	NA	NA	NA	BRCA
PIK3CD	PIK3CD:NP_001337163.1:s519	NA	-0.894604	NA	NA	NA	NA	BRCA
ERN1	ERN1:NP_001424.3:s726	NA	-0.706081	NA	NA	NA	NA	BRCA
CKM	CKM:NP_001815.2:t166	NA	0.0439057	NA	NA	NA	NA	BRCA
CSNK1E	CSNK1E:NP_001885.1:t394	NA	-0.763421	NA	NA	NA	NA	BRCA
HK3	HK3:NP_002106.2:s27	NA	-1.42435	NA	NA	NA	NA	BRCA
MAP3K11	MAP3K11:NP_002410.1:s548	NA	-0.153181	NA	NA	NA	NA	BRCA
PRKAR2B	PRKAR2B:NP_002727.2:s83s85	NA	-3.5425	NA	NA	NA	NA	BRCA
PRKD1	PRKD1:NP_002733.2:s219	NA	-11.8899	NA	NA	NA	NA	BRCA
MAPK6	MAPK6:NP_002739.1:s189	NA	-1.94077	NA	NA	NA	NA	BRCA
MAP2K1	MAP2K1:NP_002746.1:s218	NA	-0.528405	NA	NA	NA	NA	BRCA
TK1	TK1:NP_003249.3:s231	NA	-0.982348	NA	NA	NA	NA	BRCA
WEE1	WEE1:NP_003381.1:s165	NA	0.762116	NA	NA	NA	NA	BRCA
MAPKAPK5	MAPKAPK5:NP_003659.2:t186	NA	-0.921044	NA	NA	NA	NA	BRCA
PRKRA	PRKRA:NP_003681.1:t20	NA	0.722647	NA	NA	NA	NA	BRCA
PTK2B	PTK2B:NP_004094.3:s375	NA	-0.536588	NA	NA	NA	NA	BRCA
EPHB4	EPHB4:NP_004435.3:y987	NA	NA	NA	NA	NA	NA	BRCA
ROCK1	ROCK1:NP_005397.1:s1328	NA	-0.697857	NA	NA	NA	NA	BRCA
SRC	SRC:NP_005408.1:y419	NA	-1.55398	NA	NA	NA	NA	BRCA
TRIM28	TRIM28:NP_005753.1:t541	NA	-1.0486	NA	NA	NA	NA	BRCA
MAP3K5	MAP3K5:NP_005914.1:s1033	NA	-2.13999	NA	NA	NA	NA	BRCA
PTK6	PTK6:NP_005966.1:y114	NA	-0.197867	NA	NA	NA	NA	BRCA
PFKFB2	PFKFB2:NP_006203.2:s493	NA	-1.4376	NA	NA	NA	NA	BRCA
PRKAA1	PRKAA1:NP_006242.5:s508	NA	-0.0348499	NA	NA	NA	NA	BRCA
PRKAA2	PRKAA2:NP_006243.2:s377	NA	-0.782578	NA	NA	NA	NA	BRCA
TWF2	TWF2:NP_009215.1:s349	NA	-0.856504	NA	NA	NA	NA	BRCA
UCK2	UCK2:NP_036606.2:s248	NA	-0.914803	NA	NA	NA	NA	BRCA
EEF2K	EEF2K:NP_037434.1:s477	NA	-0.570764	NA	NA	NA	NA	BRCA
HSPB8	HSPB8:NP_055180.1:t87	NA	0.439124	NA	NA	NA	NA	BRCA
PIK3R4	PIK3R4:NP_055417.1:s853	NA	-2.18607	NA	NA	NA	NA	BRCA
NUAK1	NUAK1:NP_055655.1:s445	NA	1.36245	NA	NA	NA	NA	BRCA
CDK12	CDK12:NP_055898.1:s423	NA	-2.04625	NA	NA	NA	NA	BRCA
SMG1	SMG1:NP_055907.3:s3556	NA	-1.07474	NA	NA	NA	NA	BRCA
PI4K2B	PI4K2B:NP_060793.2:s466	NA	0.216962	NA	NA	NA	NA	BRCA
RIOK2	RIOK2:NP_060813.2:s337	NA	-0.087119	NA	NA	NA	NA	BRCA
GSK3A	GSK3A:NP_063937.2:y279	NA	-0.497314	NA	NA	NA	NA	BRCA
ITPKC	ITPKC:NP_079470.1:s84	NA	-1.09564	NA	NA	NA	NA	BRCA
MAP2K2	MAP2K2:NP_109587.1:t396	NA	0.629254	NA	NA	NA	NA	BRCA
CAMKK1	CAMKK1:NP_115670.1:s59	NA	0.144827	NA	NA	NA	NA	BRCA
CSNK1D	CSNK1D:NP_620693.1:t387	NA	-1.12867	NA	NA	NA	NA	BRCA
MAP3K7	MAP3K7:NP_663304.1:s371	NA	-0.566812	NA	NA	NA	NA	BRCA
PANK1	PANK1:NP_683878.1:s215	NA	-0.534565	NA	NA	NA	NA	BRCA
PIK3AP1	PIK3AP1:NP_689522.2:s174	NA	-2.11883	NA	NA	NA	NA	BRCA
MLKL	MLKL:NP_689862.1:s373	NA	-1.89353	NA	NA	NA	NA	BRCA
NRK	NRK:NP_940867.2:s790	NA	-2.01517	NA	NA	NA	NA	BRCA
MKNK2	MKNK2:NP_951009.1:s437	NA	-1.54251	NA	NA	NA	NA	BRCA
VRK1	VRK1:NP_003375.1:s376	8.8456	-2.81727	25.0427	1.61631e-41	6.37546e-39	84.2271	CCRCC
HSPB8	HSPB8:NP_055180.1:t87	8.00727	-5.26388	16.5769	6.72872e-28	2.0251e-26	53.0545	CCRCC
PRKRA	PRKRA:NP_003681.1:s130	7.43797	-2.12817	26.785	1.77947e-43	1.77804e-40	88.6924	CCRCC
PRKDC	PRKDC:NP_001075109.1:s893	7.10811	-2.16277	27.0297	7.02359e-43	5.84831e-40	87.3304	CCRCC
STK39	STK39:NP_037365.2:s385	6.32037	-1.44256	19.5459	3.47035e-24	5.99927e-23	44.8772	CCRCC
PRKAB2	PRKAB2:NP_005390.1:s108	5.01131	-2.18515	15.703	4.11798e-27	1.06049e-25	51.192	CCRCC
STK25	STK25:NP_001258906.1:t277	4.70706	-2.15782	12.6006	1.1448e-16	7.7499e-16	27.7487	CCRCC
RPS6KA1	RPS6KA1:NP_001006666.1:s389	4.64538	-1.44508	15.9891	4.66091e-27	1.18806e-25	51.1116	CCRCC
MAST3	MAST3:NP_055831.1:s146	4.32176	-1.27241	12.4163	1.30551e-20	1.40871e-19	36.2823	CCRCC
TAOK2	TAOK2:NP_004774.1:s9	4.22751	-3.12352	5.68773	1.53649e-06	3.61747e-06	4.71295	CCRCC
CDK9	CDK9:NP_001252.1:s347	4.17579	-1.32592	11.3012	1.9004e-14	1.0079e-13	22.733	CCRCC
MKNK2	MKNK2:NP_951009.1:s437	4.11181	-1.67544	11.8937	2.67004e-17	1.9733e-16	28.9933	CCRCC
EPHA2	EPHA2:NP_001316019.1:s838	3.75275	-0.972974	14.2065	2.22169e-24	3.93602e-23	44.9078	CCRCC
PRPF4B	PRPF4B:NP_003904.3:s277	3.71901	-0.675783	23.7493	9.07547e-40	2.26705e-37	80.2309	CCRCC
CDK18	CDK18:NP_002587.2:s98	3.54971	-0.423339	6.20365	2.5327e-06	5.76988e-06	4.67425	CCRCC
STK3	STK3:NP_001243241.1:s344	3.53431	-0.756215	11.1738	3.22607e-18	2.64914e-17	30.7798	CCRCC
CDK16	CDK16:NP_001163931.1:s193	3.52129	-1.49545	10.0412	7.32131e-10	2.44992e-09	12.7558	CCRCC
CDC42BPB	CDC42BPB:NP_006026.3:s1643	3.47174	-0.70082	16.2932	1.08554e-22	1.53636e-21	41.4232	CCRCC
DAPK1	DAPK1:NP_001275658.1:s1050	3.31645	-0.0189445	2.84715	0.0122853	0.0179993	-3.28488	CCRCC
RPS6KB1	RPS6KB1:NP_001258971.1:t421s424	3.27269	-2.47395	7.40957	1.58124e-10	5.66299e-10	13.234	CCRCC
PIK3C2A	PIK3C2A:NP_001308307.1:s327	3.26782	-0.664424	17.2677	1.57459e-28	5.24442e-27	54.5357	CCRCC
DYRK1A	DYRK1A:NP_001334650.1:y310y312	3.1818	-0.716515	19.0696	8.26834e-33	6.25888e-31	64.2846	CCRCC
WNK3	WNK3:NP_001002838.1:s62	3.17572	-0.749719	7.19197	9.97894e-08	2.68383e-07	7.74187	CCRCC
PRKCB	PRKCB:NP_002729.2:t641	3.13038	-0.464634	13.2653	3.36971e-15	1.92842e-14	24.6108	CCRCC
CAMKK2	CAMKK2:NP_001257414.1:s495	3.10815	-0.807425	12.3159	4.61544e-20	4.65833e-19	35.0679	CCRCC
PRKD3	PRKD3:NP_005804.1:s27	2.94105	-0.715424	12.9708	6.47853e-19	5.75921e-18	32.7058	CCRCC
RPS6KB2	RPS6KB2:NP_003943.2:s423	2.86689	-0.972709	12.5195	1.2361e-19	1.19681e-18	34.1858	CCRCC
BRD2	BRD2:NP_001106653.1:s298s301	2.79884	-0.307115	5.62772	2.47559e-05	5.10022e-05	2.63993	CCRCC
PRKACB	PRKACB:NP_001229786.1:y338	2.75972	-0.619968	13.9078	8.0629e-24	1.35175e-22	43.6199	CCRCC
PIK3AP1	PIK3AP1:NP_689522.2:s642	2.67442	0.557325	4.89694	0.000196315	0.000364064	0.758548	CCRCC
NEK3	NEK3:NP_001139571.1:t462	2.55919	-0.984889	11.0832	5.53169e-13	2.54713e-12	19.5559	CCRCC
VRK3	VRK3:NP_001295349.1:s136	2.55507	-1.102	11.2053	5.30061e-17	3.78312e-16	28.1874	CCRCC
DCLK1	DCLK1:NP_001317000.1:s305s307	2.49832	-0.26143	21.0197	7.76481e-36	8.62066e-34	71.2292	CCRCC
MAP4K1	MAP4K1:NP_001036065.1:s586	2.46787	-0.506402	13.3922	7.6532e-23	1.10148e-21	41.3715	CCRCC
CDK1	CDK1:NP_001307847.1:t14y15	2.46697	-0.406752	15.4579	2.09088e-24	3.75756e-23	45.1564	CCRCC
PHKA1	PHKA1:NP_001116142.1:s758	2.4305	-0.651254	6.68914	6.97106e-09	2.10692e-08	9.62567	CCRCC
ULK2	ULK2:NP_001136082.1:s528	2.37078	-0.908134	10.3226	8.99378e-17	6.1721e-16	27.4155	CCRCC
BMX	BMX:NP_001712.1:y120s122	2.35883	-0.391117	10.5695	5.33489e-13	2.46332e-12	19.4975	CCRCC
SIK1	SIK1:NP_775490.2:s575	2.29775	-0.185536	10.3315	2.55496e-16	1.67295e-15	26.4623	CCRCC
DGKZ	DGKZ:NP_001099010.1:s52s53	2.24885	-0.205272	17.9073	6.53149e-31	3.16809e-29	59.9265	CCRCC
PAK1	PAK1:NP_001122092.1:s204	2.22518	-0.427895	7.10163	5.67252e-08	1.56229e-07	8.17372	CCRCC
NEK4	NEK4:NP_001180462.1:s368	2.21001	-0.180804	3.5379	0.0022087	0.0035885	-1.83353	CCRCC
CSNK2A1	CSNK2A1:NP_001349699.1:s194	2.14302	-0.394272	10.7778	1.07534e-17	8.38128e-17	29.5344	CCRCC
NEK6	NEK6:NP_001138473.1:s240	2.06252	-0.983733	6.47114	8.97216e-09	2.67931e-08	9.23761	CCRCC
SRPK2	SRPK2:NP_001265202.1:t376	2.0389	-0.426047	10.8195	2.96706e-17	2.17992e-16	28.611	CCRCC
CKMT1A	CKMT1A:NP_001015001.1:t315	2.02556	-0.297711	9.15277	6.4371e-13	2.94503e-12	18.9203	CCRCC
CALM1	CALM1:NP_001350599.1:s83	2.00882	-0.696121	9.50747	4.13673e-15	2.34587e-14	23.599	CCRCC
ROCK1	ROCK1:NP_005397.1:t1180	1.97342	-0.539556	5.79123	2.24477e-06	5.16281e-06	4.51706	CCRCC
ITPKB	ITPKB:NP_002212.3:s204	1.96621	-0.33978	12.2998	7.73806e-19	6.83027e-18	32.409	CCRCC
PKLR	PKLR:NP_000289.1:s292	1.9627	-0.5188	6.22012	3.67416e-08	1.03066e-07	7.93402	CCRCC
MAPK4	MAPK4:NP_002738.2:s386	1.93867	-0.306062	8.29753	2.89205e-11	1.10973e-10	15.1922	CCRCC
CKMT2	CKMT2:NP_001093205.1:t316	1.8723	-0.265483	14.4941	1.95431e-23	3.07035e-22	42.8757	CCRCC
ACTR2	ACTR2:NP_001005386.1:t122	1.84694	-0.570211	7.46725	5.93331e-11	2.21546e-10	14.0857	CCRCC
PPIP5K2	PPIP5K2:NP_001263206.1:s38	1.81851	-0.244408	12.6039	2.53557e-21	3.01612e-20	37.8744	CCRCC
OBSCN	OBSCN:NP_001258152.2:s6520	1.7875	-0.891508	3.20312	0.0028986	0.00462222	-2.56182	CCRCC
WNK1	WNK1:NP_001171914.1:s2287s2289s2292	1.7352	-0.596823	5.71453	1.51536e-07	3.9658e-07	6.34656	CCRCC
PDGFRA	PDGFRA:NP_001334757.1:s792	1.66655	-0.341539	2.92219	0.013976	0.0203037	-3.13722	CCRCC
PRKD2	PRKD2:NP_001073349.1:s197	1.61044	-2.40761	7.02027	1.08303e-09	3.55976e-09	11.3718	CCRCC
MAP4K3	MAP4K3:NP_001257354.1:s377	1.56858	-0.265821	11.7911	2.22392e-18	1.85798e-17	31.2992	CCRCC
PRKCA	PRKCA:NP_002728.1:s226	1.55248	0.172574	3.5025	0.00142665	0.00237981	-1.80043	CCRCC
KNDC1	KNDC1:NP_689856.6:s1405	1.52214	-0.494054	7.50096	2.68222e-10	9.35781e-10	12.856	CCRCC
LCK	LCK:NP_001036236.1:y192	1.51106	-0.628568	4.67951	1.44649e-05	3.05954e-05	2.07867	CCRCC
MARK1	MARK1:NP_001273053.1:t504	1.50583	-0.405149	11.199	3.17631e-16	2.05555e-15	26.5206	CCRCC
CAMK1	CAMK1:NP_003647.1:t339	1.49479	-0.267229	7.85699	2.24503e-11	8.75065e-11	15.1713	CCRCC
LIMK1	LIMK1:NP_001191355.1:s176	1.48968	-0.395844	3.64781	0.00062216	0.00108758	-1.35863	CCRCC
PKN3	PKN3:NP_037487.2:t860	1.48318	-0.0613747	5.86331	1.8278e-06	4.25919e-06	4.72081	CCRCC
MAPK13	MAPK13:NP_002745.1:s350	1.45207	-0.0414743	6.33995	1.76125e-07	4.58293e-07	6.83555	CCRCC
PIK3R1	PIK3R1:NP_852664.1:y452	1.42676	-0.321086	10.198	1.61145e-16	1.08065e-15	26.8339	CCRCC
MAPK7	MAPK7:NP_002740.2:s731	1.42295	-0.198951	12.5605	3.08107e-21	3.63044e-20	37.6798	CCRCC
ALPK2	ALPK2:NP_443179.3:s1078	1.41453	0.108374	4.66507	7.53831e-05	0.000146485	1.16781	CCRCC
ABL1	ABL1:NP_009297.2:s702	1.39763	-0.340924	6.40158	1.01857e-08	3.02362e-08	9.07263	CCRCC
STK38L	STK38L:NP_055815.1:s454	1.38756	-0.485709	4.16093	9.2422e-05	0.000177388	0.285836	CCRCC
TRIO	TRIO:NP_009049.2:s2455s2459	1.37967	-0.0265943	4.17469	0.00027965	0.000507125	-0.116436	CCRCC
SPEG	SPEG:NP_005867.3:s453	1.35491	0.118282	5.74564	6.54946e-07	1.59693e-06	5.3763	CCRCC
CKB	CKB:NP_001814.2:t35	1.32709	-0.0256051	4.52598	0.000406897	0.000724727	0.0376065	CCRCC
MTOR	MTOR:NP_004949.1:s2478s2481	1.28127	-0.0822515	7.65401	3.18044e-11	1.21572e-10	14.7417	CCRCC
CAMK4	CAMK4:NP_001310303.1:s356s360	1.2795	-0.30687	6.30461	1.16109e-08	3.42841e-08	8.87137	CCRCC
TAF1	TAF1:NP_001273003.1:s1695	1.23797	-0.182009	10.1714	1.82589e-16	1.21791e-15	26.7093	CCRCC
EIF2AK4	EIF2AK4:NP_001013725.2:t667	1.2324	-0.280774	6.86113	4.67294e-09	1.42789e-08	10.0762	CCRCC
RIPK1	RIPK1:NP_001303990.1:s157	1.20429	-0.54662	3.76382	0.000370116	0.000663473	-1.00279	CCRCC
DCLK2	DCLK2:NP_001035350.2:s375	1.17376	0.158627	8.37224	8.6871e-13	3.92412e-12	18.2778	CCRCC
AAK1	AAK1:NP_055726.3:t389	1.17084	-0.345969	6.29238	1.22566e-08	3.61263e-08	8.81806	CCRCC
MAPK6	MAPK6:NP_002739.1:s189	1.15908	-0.197886	5.55227	3.31251e-07	8.37939e-07	5.61344	CCRCC
PKN2	PKN2:NP_001307636.1:t903	1.15775	-0.135851	9.2558	3.10814e-14	1.60748e-13	21.6752	CCRCC
TESK2	TESK2:NP_001307729.1:s286	1.11365	-0.730656	4.90413	4.32922e-06	9.61706e-06	3.07317	CCRCC
HIPK1	HIPK1:NP_938009.1:y1197	1.10457	-0.107114	7.65884	9.98238e-11	3.65898e-10	13.785	CCRCC
PIK3R5	PIK3R5:NP_001136105.1:s458	1.09707	-0.114235	1.94429	0.0668783	0.087467	-5.02249	CCRCC
NEK9	NEK9:NP_001316166.1:s839	1.09006	-0.169297	5.63769	2.31755e-07	5.96523e-07	5.96341	CCRCC
YES1	YES1:NP_005424.1:y194	1.05138	0.206494	3.80779	0.000623161	0.00108895	-1.00408	CCRCC
BRAF	BRAF:NP_001341538.1:s151	1.034	-2.23004	2.35341	0.0226653	0.0319244	-4.67208	CCRCC
MAP3K3	MAP3K3:NP_002392.2:s355	1.02975	-0.901367	2.72268	0.00782429	0.0117848	-4.04828	CCRCC
SCYL1	SCYL1:NP_001041683.1:t731	0.988353	-0.153311	5.4926	4.24587e-07	1.05692e-06	5.37039	CCRCC
PTK2B	PTK2B:NP_004094.3:s375	0.979523	-0.443967	3.20847	0.00204919	0.00334457	-2.65832	CCRCC
BCR	BCR:NP_004318.3:s122	0.975505	-0.202133	3.95997	0.000233527	0.000429408	-0.420853	CCRCC
AKT3	AKT3:NP_001193658.1:t443	0.968036	-0.175099	2.38491	0.0307922	0.0425201	-4.14809	CCRCC
CAMKK1	CAMKK1:NP_115670.1:s458	0.960367	-0.746333	2.40809	0.0264019	0.0368138	-4.18649	CCRCC
CLK2	CLK2:NP_001281267.1:s142	0.939327	-0.123922	5.35436	8.21894e-07	1.98943e-06	4.75894	CCRCC
IRAK3	IRAK3:NP_009130.2:y105	0.937013	-0.279266	3.66432	0.00107137	0.00181381	-1.41999	CCRCC
ABL2	ABL2:NP_009298.1:s631	0.901923	0.0313568	4.66073	1.6845e-05	3.53158e-05	1.97359	CCRCC
STK33	STK33:NP_001275987.1:y398	0.858385	-1.40002	3.29038	0.00147681	0.00245692	-2.47386	CCRCC
ALPK1	ALPK1:NP_001095876.1:s721	0.844054	0.163549	2.87981	0.0056625	0.00866723	-3.48173	CCRCC
TTBK2	TTBK2:NP_775771.3:s786	0.811626	-0.296142	3.90386	0.000186464	0.00034631	-0.553199	CCRCC
MAP4K2	MAP4K2:NP_001294919.1:s328	0.80968	-0.0886867	5.43915	4.85632e-07	1.20169e-06	5.20612	CCRCC
PDGFRB	PDGFRB:NP_001341945.1:s641	0.79021	-0.0909757	2.75491	0.0103963	0.0153988	-3.57794	CCRCC
TWF2	TWF2:NP_009215.1:s167	0.786169	-0.193698	3.74522	0.000492171	0.000871018	-1.0794	CCRCC
MAPK3	MAPK3:NP_001035145.1:y204	0.763298	0.219523	6.27652	1.74357e-08	5.06445e-08	8.54267	CCRCC
PI4K2A	PI4K2A:NP_060895.1:s47s51	0.732453	-0.0507942	3.52984	0.000849688	0.00145777	-1.70481	CCRCC
LRRK2	LRRK2:NP_940980.3:s926	0.695401	-0.281264	2.83	0.00605026	0.00923811	-3.69603	CCRCC
CSNK1D	CSNK1D:NP_620693.1:s382	0.678352	0.0555489	6.10214	5.90878e-08	1.62467e-07	7.46551	CCRCC
IKBKB	IKBKB:NP_001177649.1:s668	0.669354	-0.113159	1.32053	0.19635	0.235525	-6.22101	CCRCC
PAK4	PAK4:NP_001014831.1:s104	0.666209	0.0471372	2.9748	0.00501539	0.0077336	-3.15006	CCRCC
IRAK4	IRAK4:NP_001107654.1:s157	0.662819	-0.0127751	2.94677	0.00540074	0.00829198	-3.21907	CCRCC
CMPK1	CMPK1:NP_057392.1:s212	0.657218	0.118592	3.90191	0.000224091	0.000412817	-0.563611	CCRCC
ITPKC	ITPKC:NP_079470.1:t336	0.65211	-0.0169259	1.13237	0.281721	0.327549	-5.82721	CCRCC
RIPK2	RIPK2:NP_003812.1:s363	0.634587	-0.137738	3.10417	0.00337259	0.00531362	-2.84356	CCRCC
MARK3	MARK3:NP_001122390.2:s469	0.618746	0.12112	5.13326	2.38917e-06	5.47285e-06	3.79166	CCRCC
LMTK2	LMTK2:NP_055731.2:s886	0.606989	0.221111	5.75054	1.44109e-07	3.78333e-07	6.42935	CCRCC
DCK	DCK:NP_000779.1:t72	0.604963	0.113395	4.81261	8.13832e-06	1.76778e-05	2.59741	CCRCC
FRK	FRK:NP_002022.1:s407	0.591103	-0.0607096	2.58246	0.0166749	0.0239528	-3.90205	CCRCC
STK17A	STK17A:NP_004751.2:s28	0.563313	-0.0612696	2.58804	0.0113946	0.016763	-4.36188	CCRCC
MAP2K2	MAP2K2:NP_109587.1:t394	0.55621	0.28186	1.00066	0.329616	0.376855	-6.30585	CCRCC
BMP2K	BMP2K:NP_942595.1:s1029s1031s1032	0.53013	0.470535	2.23357	0.0412497	0.0558794	-4.41694	CCRCC
MYLK	MYLK:NP_444253.3:s947	0.529851	-0.80515	1.24448	0.225895	0.268023	-6.14929	CCRCC
GRK6	GRK6:NP_002073.2:s484	0.509979	-0.101711	2.1322	0.035811	0.0489901	-5.4016	CCRCC
DYRK2	DYRK2:NP_006473.2:s30	0.50264	-0.225462	2.65442	0.00969766	0.0144066	-4.15818	CCRCC
ERBB2	ERBB2:NP_001005862.1:s968	0.492558	0.184991	1.43111	0.173007	0.210149	-5.66465	CCRCC
PFKL	PFKL:NP_002617.3:s377	0.472997	-0.027529	2.81131	0.00609667	0.00929477	-3.82085	CCRCC
CIT	CIT:NP_001193928.1:s480	0.456374	0.078299	1.78692	0.083757	0.107848	-5.5332	CCRCC
HCK	HCK:NP_001165600.1:t15	0.447236	-0.061378	3.29846	0.00148907	0.00247518	-2.42806	CCRCC
PNKP	PNKP:NP_009185.2:t118	0.416535	-0.0975606	1.68975	0.0967452	0.123175	-5.98671	CCRCC
MLKL	MLKL:NP_689862.1:s106	0.414787	0.129429	1.26015	0.213361	0.254674	-6.56461	CCRCC
MAP3K8	MAP3K8:NP_001231063.1:s141	0.411341	0.332487	1.84991	0.0687426	0.0898347	-5.81343	CCRCC
NUAK2	NUAK2:NP_112214.2:s479	0.409526	0.171232	1.42983	0.166255	0.202835	-5.91189	CCRCC
CDC42BPA	CDC42BPA:NP_003598.2:s1706	0.395316	-0.0312267	2.42456	0.0186451	0.0265614	-4.56628	CCRCC
PIK3CD	PIK3CD:NP_001337163.1:s519	0.385044	0.438443	2.51116	0.013883	0.0201861	-4.56596	CCRCC
CDK7	CDK7:NP_001310998.1:s280	0.384114	-0.391718	2.06137	0.0477602	0.0641769	-5.05027	CCRCC
FLT4	FLT4:NP_891555.2:s1235	0.377861	0.024119	3.08167	0.00275713	0.00440929	-3.09022	CCRCC
PAK2	PAK2:NP_002568.2:s141	0.348741	0.266414	0.869908	0.393775	0.442488	-6.51324	CCRCC
GAK	GAK:NP_005246.2:s73	0.341916	0.120215	4.4237	2.79843e-05	5.72052e-05	1.26622	CCRCC
MAP3K5	MAP3K5:NP_005914.1:s997	0.336345	-0.0580462	1.31801	0.19174	0.230384	-6.66443	CCRCC
FYN	FYN:NP_002028.1:s21	0.327893	0.0702822	1.95794	0.0539612	0.0718907	-5.67154	CCRCC
SNRK	SNRK:NP_001094064.1:s518	0.323684	-0.10539	2.35336	0.0208607	0.0295491	-4.92853	CCRCC
PAK6	PAK6:NP_001263646.1:s560	0.265453	-0.0325086	1.86529	0.0655145	0.0857732	-5.9162	CCRCC
MAGI2	MAGI2:NP_001288057.1:s220	0.262006	-0.0450748	1.82147	0.0723243	0.094146	-5.94631	CCRCC
UCKL1	UCKL1:NP_001340404.1:s56	0.258855	0.187099	1.36892	0.177034	0.214519	-6.42419	CCRCC
MARK4	MARK4:NP_001186796.1:s423	0.253223	-0.151087	0.986049	0.329635	0.376855	-6.77828	CCRCC
RIPK3	RIPK3:NP_006862.2:s316	0.252457	-0.118811	1.11866	0.266365	0.311873	-7.0106	CCRCC
PRKAR2B	PRKAR2B:NP_002727.2:s83s85	0.235588	0.167091	2.06155	0.0422377	0.0571404	-5.5439	CCRCC
RIPK4	RIPK4:NP_065690.2:s372	0.220884	0.0799258	1.32879	0.188717	0.227517	-6.58811	CCRCC
MARK2	MARK2:NP_001034558.2:s409	0.217149	-0.333957	0.639444	0.530199	0.577097	-6.60284	CCRCC
LIMK2	LIMK2:NP_001026971.1:s272	0.211933	0.122563	2.10082	0.0394266	0.0535696	-5.33968	CCRCC
EPHB2	EPHB2:NP_001296122.1:s575	0.209972	0.0132106	1.832	0.070376	0.0917971	-5.97595	CCRCC
PKN1	PKN1:NP_002732.3:s69	0.203488	-0.0601123	1.53559	0.129089	0.16039	-6.35933	CCRCC
PIK3C3	PIK3C3:NP_001294949.1:s219	0.154705	-0.23535	0.796024	0.430846	0.481007	-6.89479	CCRCC
DGKH	DGKH:NP_001191433.1:s315	0.15106	0.029404	0.402113	0.691326	0.731751	-6.84036	CCRCC
PRKAB1	PRKAB1:NP_006244.2:s108	0.134012	-0.0817079	0.566044	0.573513	0.618983	-7.27346	CCRCC
MAP3K1	MAP3K1:NP_005912.1:s292	0.122948	0.0329195	0.610567	0.543438	0.58958	-7.34417	CCRCC
TRIM33	TRIM33:NP_056990.3:s1119	0.0724062	0.215195	0.976475	0.331539	0.378772	-7.15904	CCRCC
ICK	ICK:NP_055735.1:s442	0.0584253	-0.591391	0.171278	0.864467	0.883387	-7.54584	CCRCC
STK10	STK10:NP_005981.3:s438	0.0559862	0.115535	0.344274	0.732705	0.768548	-7.09636	CCRCC
LYN	LYN:NP_001104567.1:s11	0.0542055	0.112097	0.119924	0.905056	0.917172	-7.30796	CCRCC
TAOK1	TAOK1:NP_065842.1:s9	0.0536086	-0.26431	0.241759	0.809563	0.83445	-7.58372	CCRCC
BRD3	BRD3:NP_031397.1:s281	0.0497802	-0.351324	0.246511	0.806462	0.831939	-7.23691	CCRCC
ATR	ATR:NP_001175.2:t1989	0.0414022	0.00485653	0.0994956	0.92151	0.932145	-6.9878	CCRCC
TYK2	TYK2:NP_003322.3:y292	0.00554971	0.0583191	0.0477694	0.96201	0.968016	-7.6364	CCRCC
TLK2	TLK2:NP_001271262.1:t21	0.00409606	-0.0738171	0.0149554	0.988102	0.990282	-7.63744	CCRCC
KSR1	KSR1:NP_055053.1:s751	-0.000601144	0.379958	-0.00389098	0.996904	0.997703	-7.63754	CCRCC
ROCK2	ROCK2:NP_001308572.1:t1126	-0.00407255	0.0975614	-0.0439695	0.96504	0.970479	-7.58665	CCRCC
PRKCQ	PRKCQ:NP_001269573.1:s659	-0.0101124	0.113951	-0.137216	0.891178	0.905864	-7.62805	CCRCC
CLK3	CLK3:NP_001123500.1:s224s226	-0.0302142	0.151765	-0.338007	0.736173	0.771537	-7.57994	CCRCC
CLK4	CLK4:NP_065717.1:s138	-0.0451493	0.0201156	-0.394258	0.694356	0.734401	-7.55919	CCRCC
TLK1	TLK1:NP_036422.3:t38	-0.0486744	0.0150097	-0.321781	0.748391	0.782537	-7.58533	CCRCC
MAPK14	MAPK14:NP_001306.1:y182	-0.0529452	0.0812576	-0.663456	0.508794	0.556709	-7.416	CCRCC
FES	FES:NP_001137255.1:t363	-0.0665316	-0.214773	-0.177141	0.860723	0.880281	-6.99787	CCRCC
PRKAG2	PRKAG2:NP_057287.2:s65	-0.0699895	0.34724	-0.139267	0.891101	0.905864	-6.6612	CCRCC
NUMBL	NUMBL:NP_001276908.1:s264	-0.0865307	-0.690735	-0.0959878	0.924364	0.934654	-6.91888	CCRCC
ARAF	ARAF:NP_001645.1:s257	-0.090274	-0.0770876	-0.492175	0.624035	0.667311	-7.43845	CCRCC
RIOK1	RIOK1:NP_113668.2:s22	-0.0998412	-0.25857	-0.253799	0.803114	0.829171	-6.63763	CCRCC
WNK4	WNK4:NP_115763.2:s1217	-0.118896	0.0708318	-0.656336	0.515112	0.562759	-7.04958	CCRCC
PRKD1	PRKD1:NP_001316998.1:s205	-0.128909	-0.0662088	-0.418657	0.677554	0.718696	-7.17876	CCRCC
MAGI3	MAGI3:NP_001136254.1:s659	-0.131977	-0.0192777	-0.689303	0.493166	0.542223	-7.2301	CCRCC
CSNK2B	CSNK2B:NP_001269314.1:s202	-0.134838	-0.546219	-0.516642	0.607013	0.651619	-7.39746	CCRCC
MAP3K10	MAP3K10:NP_002437.2:t558	-0.143154	-0.0376396	-1.32315	0.189257	0.227838	-6.76294	CCRCC
TRRAP	TRRAP:NP_001231509.1:s2051	-0.146399	0.133829	-0.996377	0.321965	0.369609	-7.11503	CCRCC
MET	MET:NP_000236.2:t977	-0.146547	0.0432145	-0.375156	0.712823	0.751004	-6.59783	CCRCC
FN3K	FN3K:NP_071441.1:s95	-0.154561	-0.0374679	-1.02978	0.307978	0.354723	-6.82566	CCRCC
MAGI1	MAGI1:NP_001028229.1:s1332	-0.159409	0.361893	-1.04198	0.300449	0.346981	-7.06868	CCRCC
GALK2	GALK2:NP_002035.1:s432	-0.171298	-0.281957	-1.07542	0.285163	0.331089	-7.05782	CCRCC
CDK13	CDK13:NP_003709.3:t1246	-0.173062	0.174779	-1.0772	0.284371	0.330246	-7.05592	CCRCC
PRKAA2	PRKAA2:NP_006243.2:s377	-0.217521	0.106918	-1.57408	0.119469	0.149329	-6.35551	CCRCC
MAP3K11	MAP3K11:NP_002410.1:s524	-0.226737	-0.170277	-1.37891	0.17163	0.20873	-6.66421	CCRCC
TNIK	TNIK:NP_001155033.1:s611	-0.243603	-0.0416677	-1.36634	0.175357	0.212689	-6.70552	CCRCC
RIOK2	RIOK2:NP_060813.2:s380	-0.249801	0.0517231	-0.993751	0.323235	0.370896	-7.11763	CCRCC
PRKCD	PRKCD:NP_001303256.1:s664	-0.280142	-0.786237	-0.613675	0.541195	0.587657	-7.39788	CCRCC
PFKFB2	PFKFB2:NP_006203.2:s466	-0.326582	0.259943	-3.6504	0.000446344	0.000793288	-1.38272	CCRCC
PDPK1	PDPK1:NP_001248745.1:s241	-0.336133	0.259697	-1.32568	0.193552	0.232323	-6.28037	CCRCC
CDK14	CDK14:NP_001274064.1:s95	-0.345278	0.0922327	-4.17869	7.21957e-05	0.000140839	0.384291	CCRCC
RAF1	RAF1:NP_001341618.1:s29	-0.362364	0.159043	-2.65763	0.00952195	0.0141667	-4.17146	CCRCC
PI4K2B	PI4K2B:NP_060793.2:s78	-0.365345	0.0308292	-2.39598	0.0187209	0.0266466	-4.83263	CCRCC
PRKAR2A	PRKAR2A:NP_001308911.1:s78s80	-0.366531	0.0617538	-2.92494	0.00462344	0.00716906	-3.44874	CCRCC
DGKD	DGKD:NP_690618.2:s666	-0.381566	0.206301	-4.19461	7.41849e-05	0.000144325	0.423268	CCRCC
MAST4	MAST4:NP_001277157.1:s137	-0.3945	0.0602175	-4.37288	3.38851e-05	6.86219e-05	1.0818	CCRCC
NDRG1	NDRG1:NP_001128714.1:s326t328s330	-0.395357	0.175898	-3.95983	0.000153045	0.000287125	-0.364731	CCRCC
CDK17	CDK17:NP_001163935.1:s146	-0.411425	-0.0511661	-1.96047	0.0571265	0.0758246	-5.34612	CCRCC
EEF2K	EEF2K:NP_037434.1:s500	-0.419004	0.253492	-2.20873	0.0306221	0.0423203	-5.11972	CCRCC
NRBP2	NRBP2:NP_848659.2:s22	-0.426264	0.00545144	-1.95718	0.0568492	0.0754767	-5.39985	CCRCC
ERBB3	ERBB3:NP_001973.2:s686	-0.460994	-0.262056	-1.98039	0.0511446	0.068357	-5.65457	CCRCC
SIK2	SIK2:NP_056006.1:t376	-0.49098	-0.126528	-2.52028	0.0136433	0.0198665	-4.52385	CCRCC
SCYL3	SCYL3:NP_065156.5:s653	-0.502662	0.340837	-2.93658	0.00447173	0.0069446	-3.41798	CCRCC
TAOK3	TAOK3:NP_001333416.1:s331	-0.564951	0.0155049	-3.55658	0.000674217	0.00117325	-1.64831	CCRCC
MINK1	MINK1:NP_722549.2:s601	-0.641107	0.0923342	-3.68228	0.000642081	0.00112005	-1.27207	CCRCC
NRBP1	NRBP1:NP_001308286.1:t431	-0.654376	0.296455	-2.02814	0.0607852	0.080138	-4.76761	CCRCC
SGK3	SGK3:NP_001028750.1:s126s129	-0.659792	-0.00533518	-3.04222	0.00383812	0.00600917	-3.02224	CCRCC
ATM	ATM:NP_000042.3:s1981	-0.662571	0.161208	-7.83661	1.06679e-11	4.30507e-11	15.7872	CCRCC
DAPK2	DAPK2:NP_055141.2:s299	-0.673673	-0.0170487	-5.19533	3.08519e-06	6.9903e-06	3.72854	CCRCC
PEAK1	PEAK1:NP_079052.2:s1250	-0.677463	0.27653	-3.87481	0.000330062	0.000594231	-0.696487	CCRCC
PIK3R4	PIK3R4:NP_055417.1:s853	-0.782659	0.237002	-6.90868	7.70262e-10	2.57407e-09	11.5485	CCRCC
RIOK3	RIOK3:NP_001335122.1:s109s111s112	-0.786063	0.19293	-4.926	4.22671e-06	9.40608e-06	3.12797	CCRCC
TESK1	TESK1:NP_001305159.1:s443	-0.796819	-0.240009	-3.15782	0.00238479	0.00385331	-2.79994	CCRCC
ALPK3	ALPK3:NP_065829.3:s1406	-0.808397	0.198329	-6.45063	6.06761e-09	1.83943e-08	9.5109	CCRCC
MAST2	MAST2:NP_001306174.1:s1380	-0.811714	0.070779	-3.88459	0.000211897	0.000391652	-0.61514	CCRCC
TRIM24	TRIM24:NP_003843.3:s777	-0.823485	0.033705	-4.0708	0.000133216	0.000251624	-0.0247427	CCRCC
MKNK1	MKNK1:NP_001129025.2:s27	-0.837836	-0.0650205	-4.5636	2.38784e-05	4.93369e-05	1.63494	CCRCC
PTK2	PTK2:NP_001339623.1:s910	-0.878265	-0.226611	-2.86898	0.0098526	0.0146194	-3.26683	CCRCC
TRPM7	TRPM7:NP_001288141.1:s1568	-0.889048	0.0864513	-5.08619	2.23265e-06	5.13788e-06	3.74924	CCRCC
RPS6KA4	RPS6KA4:NP_001006945.1:s739	-0.930348	-0.304418	-3.22109	0.00232188	0.00375895	-2.55157	CCRCC
AKT2	AKT2:NP_001617.1:t451	-0.934989	0.0358907	-3.26959	0.0029446	0.00468361	-2.38947	CCRCC
PFKFB3	PFKFB3:NP_004557.1:s22	-0.968046	0.340378	-6.97173	1.05342e-09	3.46928e-09	11.3551	CCRCC
PANK4	PANK4:NP_060686.2:s71	-0.968431	-0.0518591	-5.08204	2.27011e-06	5.21687e-06	3.73303	CCRCC
WEE1	WEE1:NP_003381.1:s165	-0.982336	0.0298429	-2.28589	0.0292708	0.0405651	-4.61677	CCRCC
NEK1	NEK1:NP_001186326.1:s414	-0.992806	0.0691366	-5.52026	3.45482e-07	8.72614e-07	5.53924	CCRCC
FER	FER:NP_001294957.1:s248	-0.993213	0.38283	-5.17882	1.29479e-05	2.75853e-05	2.78371	CCRCC
CSNK1A1	CSNK1A1:NP_001020276.1:s156	-1.002	-0.0982285	-4.34204	4.89269e-05	9.74637e-05	0.898751	CCRCC
TTN	TTN:NP_001243779.1:t24934s24935t24939	-1.00841	0.215316	-6.61917	5.84058e-09	1.77168e-08	9.70451	CCRCC
CAMK2D	CAMK2D:NP_001212.2:t287	-1.02188	-0.193893	-3.64019	0.000472776	0.000837882	-1.40858	CCRCC
RPS6KA5	RPS6KA5:NP_001309158.1:s448	-1.14469	0.117948	-6.92231	1.05572e-09	3.47456e-09	11.3117	CCRCC
PIP5K1A	PIP5K1A:NP_001129108.1:s56	-1.15235	-0.0107482	-6.7797	1.97221e-09	6.2799e-09	10.6938	CCRCC
BCKDK	BCKDK:NP_005872.2:s81	-1.15277	0.120207	-3.15108	0.00296259	0.00470922	-2.72201	CCRCC
PRKAR1A	PRKAR1A:NP_001263218.1:s83	-1.16631	0.163608	-7.82026	1.15129e-11	4.63111e-11	15.7116	CCRCC
TNK1	TNK1:NP_001238831.1:s468	-1.17903	-0.24223	-3.44605	0.00165894	0.00273173	-1.94469	CCRCC
NADK	NADK:NP_001185922.1:s64	-1.21774	0.514735	-2.86344	0.00997269	0.0147932	-3.27828	CCRCC
SGK1	SGK1:NP_001137148.1:s492s496	-1.24437	0.15863	-13.2986	1.15522e-22	1.62577e-21	40.9601	CCRCC
PRKCH	PRKCH:NP_006246.2:t656	-1.24952	0.0413592	-3.14419	0.00254164	0.00408954	-2.82172	CCRCC
SPHK2	SPHK2:NP_001191087.1:s328	-1.26084	0.139521	-7.7234	1.8076e-11	7.11645e-11	15.264	CCRCC
BRD4	BRD4:NP_490597.1:s1126	-1.28051	-0.189784	-4.08595	0.000119793	0.000227735	0.0365286	CCRCC
CHKB	CHKB:NP_005189.2:s39s40	-1.28083	0.226954	-8.94	1.28387e-13	6.29462e-13	20.2625	CCRCC
MAP3K7	MAP3K7:NP_663304.1:s439	-1.30954	0.0380577	-1.06651	0.303143	0.349921	-6.0961	CCRCC
AK2	AK2:NP_001306070.1:s75	-1.3429	0.0878441	-11.8892	6.38907e-19	5.69996e-18	32.4927	CCRCC
WNK2	WNK2:NP_001269323.1:s1862	-1.3578	0.210489	-14.6709	3.06006e-25	6.16454e-24	46.8884	CCRCC
PHKB	PHKB:NP_000284.1:s34	-1.36319	0.0848434	-3.39779	0.00171101	0.00281283	-2.06204	CCRCC
MAP2K6	MAP2K6:NP_002749.2:s207	-1.40858	0.0704659	-12.3114	9.45723e-21	1.03162e-19	36.5595	CCRCC
SLK	SLK:NP_001291672.1:s655	-1.40952	-0.288735	-5.53045	6.82622e-07	1.66198e-06	5.1174	CCRCC
PRKACA	PRKACA:NP_001291278.1:y407	-1.44016	-0.27973	-4.75756	7.73159e-06	1.68236e-05	2.51024	CCRCC
PGK1	PGK1:NP_000282.1:s203	-1.46301	-0.162436	-5.96617	3.04464e-07	7.74491e-07	6.1326	CCRCC
MAPKAPK5	MAPKAPK5:NP_003659.2:t182	-1.48331	-0.0167873	-4.8533	7.60451e-06	1.65543e-05	2.70378	CCRCC
STK4	STK4:NP_006273.1:s320	-1.49772	0.128411	-8.09753	5.66205e-12	2.3573e-11	16.496	CCRCC
MAP3K2	MAP3K2:NP_006600.3:s331	-1.54395	0.149738	-9.96718	1.44269e-14	7.76691e-14	22.6483	CCRCC
PAK3	PAK3:NP_001121638.1:t413	-1.59427	-0.151323	-3.47205	0.00142897	0.00238289	-1.86961	CCRCC
CSNK2A2	CSNK2A2:NP_001887.1:s195	-1.62002	0.0608643	-6.58702	1.79803e-08	5.21356e-08	8.80011	CCRCC
CDK11A	CDK11A:NP_001300825.1:s701	-1.6237	-0.403534	-4.9195	9.83757e-06	2.11482e-05	2.66584	CCRCC
PRKCZ	PRKCZ:NP_001229803.1:s119	-1.65935	0.0662041	-9.16618	1.95008e-13	9.42227e-13	19.9937	CCRCC
TGFBR2	TGFBR2:NP_001020018.1:s573	-1.67601	-0.161795	-7.56333	1.08286e-10	3.94573e-10	13.6551	CCRCC
TWF1	TWF1:NP_001229326.1:s143	-1.77543	-0.0568989	-1.64339	0.121199	0.151302	-5.36967	CCRCC
PIP4K2B	PIP4K2B:NP_003550.1:s319	-1.80034	0.301911	-7.13167	4.18235e-09	1.2884e-08	10.3467	CCRCC
XYLB	XYLB:NP_001336107.1:s354	-1.81828	-0.0499543	-4.98355	0.000165972	0.000309632	0.924777	CCRCC
ULK1	ULK1:NP_003556.1:s477s479	-1.98507	0.246312	-11.2268	1.02029e-17	7.97711e-17	29.7256	CCRCC
SCYL2	SCYL2:NP_001304713.1:s677	-1.99667	0.2299	-3.10086	0.00734059	0.011083	-2.79209	CCRCC
NME3	NME3:NP_002504.2:t111	-2.00855	0.255708	-3.67091	0.00163272	0.0026921	-1.54017	CCRCC
EIF2AK3	EIF2AK3:NP_001300844.1:s404	-2.08187	-0.242035	-7.89288	1.91889e-11	7.51904e-11	15.3272	CCRCC
MADD	MADD:NP_001129415.1:t835	-2.13423	-1.76848	-3.69987	0.000400121	0.000713675	-1.21218	CCRCC
PRPF4	PRPF4:NP_001231855.1:s482	-2.14333	-0.00781888	-7.52492	4.21642e-07	1.05116e-06	6.63072	CCRCC
TTK	TTK:NP_001160163.1:s435	-2.14551	-0.21796	-5.95238	4.31456e-07	1.07295e-06	5.86296	CCRCC
PHKG2	PHKG2:NP_000285.1:t190	-2.17916	0.150535	-9.83088	2.45769e-14	1.28572e-13	22.1167	CCRCC
CDK11B	CDK11B:NP_001778.2:s713	-2.22906	0.0747284	-11.8963	2.76385e-19	2.59065e-18	33.2802	CCRCC
OXSR1	OXSR1:NP_005100.1:s339	-2.25652	-0.12984	-8.909	6.94469e-14	3.49402e-13	20.7904	CCRCC
FASTKD2	FASTKD2:NP_001129665.1:s126	-2.29043	0.215894	-11.5728	5.40709e-19	4.83253e-18	32.5632	CCRCC
MAP3K4	MAP3K4:NP_001288001.1:s431	-2.32376	-0.149748	-7.24909	2.21799e-09	7.02668e-09	10.9415	CCRCC
CASK	CASK:NP_001119526.1:s313	-2.45525	0.00281403	-11.8816	1.37196e-19	1.32579e-18	33.9328	CCRCC
TRIM28	TRIM28:NP_005753.1:s473	-2.59044	-0.403537	-6.33433	2.83403e-07	7.24606e-07	6.46069	CCRCC
PPIP5K1	PPIP5K1:NP_001124330.1:s1152	-2.75873	-0.128305	-5.75642	6.3092e-07	1.54438e-06	5.41317	CCRCC
SMG1	SMG1:NP_055907.3:s3556	-2.82911	-0.0243121	-16.6327	1.61415e-27	4.4554e-26	52.2139	CCRCC
RPS6KC1	RPS6KC1:NP_001129610.1:s860	-2.90246	-0.324019	-11.5171	3.52492e-19	3.24319e-18	32.9461	CCRCC
VRK2	VRK2:NP_001123952.1:t336	-2.90877	-0.308047	-10.47	4.51452e-17	3.25462e-16	28.103	CCRCC
PIKFYVE	PIKFYVE:NP_055855.2:s1754	-2.94515	-0.310735	-10.1606	7.60166e-14	3.8054e-13	21.19	CCRCC
MAP2K4	MAP2K4:NP_001268364.1:s101	-3.02608	-0.136085	-3.4617	0.00212386	0.00346079	-1.95267	CCRCC
LATS1	LATS1:NP_004681.1:t17	-3.13138	-0.378429	-13.1676	5.05685e-22	6.52818e-21	39.53	CCRCC
PFKP	PFKP:NP_001309997.1:s386	-3.19785	0.124176	-14.3376	1.21129e-22	1.69513e-21	41.1049	CCRCC
PRKAA1	PRKAA1:NP_001341957.1:s482	-3.22413	-0.38048	-6.80935	7.78876e-09	2.33991e-08	9.6291	CCRCC
PI4KA	PI4KA:NP_001349791.1:t244	-3.39952	-0.555358	-4.13898	0.000400415	0.000713945	-0.33254	CCRCC
NME2	NME2:NP_001018147.1:t94	-3.45991	-0.270054	-16.0616	9.51053e-28	2.77863e-26	52.6557	CCRCC
CDKL5	CDKL5:NP_001032420.1:s497	-3.47089	-0.148372	-10.1077	4.20071e-15	2.37676e-14	23.8218	CCRCC
CAMK2B	CAMK2B:NP_001211.3:t287	-3.54613	-1.1699	-5.45928	1.0031e-06	2.41517e-06	4.77711	CCRCC
CDK12	CDK12:NP_055898.1:s423	-3.69128	-0.298107	-9.70291	6.72158e-11	2.50231e-10	14.8868	CCRCC
RPS6KA3	RPS6KA3:NP_004577.1:t365s369	-3.76152	-0.410992	-14.4957	5.91604e-24	1.01221e-22	44.0206	CCRCC
LATS2	LATS2:NP_055387.2:s576	-4.55589	-0.257248	-21.0754	4.72911e-35	4.54359e-33	69.46	CCRCC
PRKG1	PRKG1:NP_006249.1:s64	-4.65296	-0.562963	-14.7366	2.31668e-25	4.7827e-24	47.1664	CCRCC
PIK3C2B	PIK3C2B:NP_002637.3:s155	-4.73389	-1.11025	-11.4733	1.71114e-18	1.45142e-17	31.4594	CCRCC
MNAT1	MNAT1:NP_001171434.1:s237	-4.88871	-2.13777	-9.02458	1.79669e-11	7.09026e-11	15.8976	CCRCC
KALRN	KALRN:NP_001019831.2:s2237	-5.09503	-0.438352	-16.9885	2.06942e-27	5.61893e-26	52.0099	CCRCC
MAPK1	MAPK1:NP_002736.3:t181y187	-5.09817	-0.454721	-5.33561	8.46726e-05	0.000163078	1.59131	CCRCC
CLK1	CLK1:NP_001155879.1:t180s182	-5.38991	-0.474007	-18.2247	1.94831e-31	1.09368e-29	61.1334	CCRCC
BMPR2	BMPR2:NP_001195.2:s940	-5.69551	-0.470005	-12.8881	1.17848e-17	9.08597e-17	29.9434	CCRCC
ILK	ILK:NP_001014794.1:s186	-6.0957	-0.623247	-20.6831	1.75624e-34	1.53933e-32	68.1546	CCRCC
CDC42BPG	CDC42BPG:NP_059995.2:s1482	-6.68475	-1.29315	-12.4762	3.96802e-19	3.61408e-18	33.076	CCRCC
PFKM	PFKM:NP_000280.1:s377	-6.78923	-0.588737	-13.6391	1.2669e-14	6.86487e-14	23.3655	CCRCC
PHKA2	PHKA2:NP_000283.1:s729	-6.8199	-0.866783	-14.5366	5.35882e-19	4.79797e-18	33.0846	CCRCC
SRPK1	SRPK1:NP_003128.3:s311	-7.22325	-1.38988	-17.7966	9.98731e-31	4.70723e-29	59.5028	CCRCC
PRKCE	PRKCE:NP_005391.1:t710	-7.44916	-0.985955	-18.639	2.19327e-26	5.21789e-25	49.8226	CCRCC
PI4KB	PI4KB:NP_001317650.1:s428	-8.49546	-1.43794	-29.25	8.88816e-32	5.55065e-30	61.7071	CCRCC
PKD2	PKD2:NP_000288.1:s166	-8.52843	-2.11591	-16.5337	1.03587e-26	2.56528e-25	50.4038	CCRCC
SGK2	SGK2:NP_001186193.1:s56	-8.9237	-1.67172	-16.2777	3.76811e-26	8.71551e-25	49.1271	CCRCC
EGFR	EGFR:NP_001333828.1:s1019	-9.16402	-1.98927	-10.2805	1.6108e-12	7.04689e-12	18.4197	CCRCC
PRKCI	PRKCI:NP_002731.4:t564	-11.3849	-3.23786	-10.7327	1.72972e-15	1.02633e-14	24.8282	CCRCC
LATS1	LATS1:NP_001337268.1:t141	6.01235	-8.59316	3.9076	0.0100346	0.0833536	-2.4234	CRC
ABL2	ABL2:NP_001129472.1:s605	4.89932	-1.74932	3.59878	0.0104213	0.0855634	-2.38615	CRC
PIK3AP1	PIK3AP1:NP_689522.2:s759	4.6404	-1.59739	3.01593	0.0273399	0.141903	-3.12352	CRC
SPHK2	SPHK2:NP_001191087.1:s425	3.80564	-3.03706	2.93132	0.0161283	0.105471	-3.04811	CRC
ULK3	ULK3:NP_001092906.3:s464	3.68699	-2.20073	3.56783	0.00847417	0.0763573	-2.22555	CRC
FYN	FYN:NP_002028.1:y420	3.53029	-2.07805	1.9247	0.0743707	0.257992	-4.64721	CRC
STK39	STK39:NP_037365.2:s385	3.46475	-2.11772	4.62821	0.00113117	0.0265793	-0.508534	CRC
TAF1	TAF1:NP_001273003.1:s328	3.34776	-1.72877	2.36535	0.0537747	0.213742	-3.77046	CRC
TRRAP	TRRAP:NP_001231509.1:s2051	3.2301	-2.18273	2.09934	0.0864993	0.28165	-3.99959	CRC
MAST4	MAST4:NP_001158136.1:s1779	3.22292	-1.9689	2.92727	0.0182936	0.11408	-2.91267	CRC
PKD2	PKD2:NP_000288.1:s812	3.22153	-0.762977	2.09377	0.0871317	0.282018	-4.00524	CRC
CDK9	CDK9:NP_001252.1:t186	3.13615	-2.00905	3.52249	0.00614865	0.0678982	-2.08208	CRC
TLK1	TLK1:NP_036422.3:s159	2.8122	-1.59275	5.32882	0.00016441	0.00917963	1.1729	CRC
PRKG2	PRKG2:NP_001269414.1:t580	2.69788	-2.30131	3.64902	0.00365638	0.051344	-1.75083	CRC
CHEK1	CHEK1:NP_001107593.1:s296	2.56181	-1.61234	2.16642	0.0608845	0.227894	-4.11474	CRC
PASK	PASK:NP_001239048.1:s116	2.51802	-1.18907	1.63653	0.159153	0.393305	-4.47114	CRC
BRD2	BRD2:NP_001106653.1:s298s301	2.48561	-2.02735	2.98207	0.0133173	0.0951909	-2.78913	CRC
CSNK1D	CSNK1D:NP_620693.1:t387	2.47038	-2.63735	3.95514	0.00138015	0.0292766	-0.941264	CRC
MKNK2	MKNK2:NP_951009.1:s437	2.42464	-1.47703	1.80564	0.11852	0.333377	-4.34476	CRC
GRK5	GRK5:NP_005299.1:s484t485	2.41791	-0.824083	1.57147	0.1734	0.414077	-4.5365	CRC
PEAK1	PEAK1:NP_079052.2:s792	2.32987	-1.77417	3.35923	0.00455082	0.0561004	-2.07762	CRC
EIF2AK3	EIF2AK3:NP_001300844.1:s564	2.30134	-1.60096	2.20924	0.0486287	0.200794	-4.01424	CRC
CAMKK2	CAMKK2:NP_705719.2:s495	2.20244	-1.42409	2.61784	0.0297665	0.149996	-3.37424	CRC
PRKRA	PRKRA:NP_003681.1:s18	2.20184	-1.42285	1.43104	0.208458	0.462068	-4.67526	CRC
SCYL2	SCYL2:NP_001304713.1:s677	2.19313	-1.44728	1.91235	0.11058	0.320802	-4.32068	CRC
LRRK2	LRRK2:NP_940980.3:s935	2.17072	-1.62054	2.79904	0.0157292	0.103876	-3.13311	CRC
BMP2K	BMP2K:NP_942595.1:s949	2.15699	-2.02677	2.08923	0.0793477	0.268683	-4.11199	CRC
PAK6	PAK6:NP_001263646.1:s560	2.14981	-1.41844	2.19337	0.0452603	0.192108	-4.20841	CRC
LATS2	LATS2:NP_055387.2:s380	2.14205	-1.73339	2.35345	0.04215	0.183672	-3.71817	CRC
PFKP	PFKP:NP_001229268.1:s378	2.10815	-1.4261	3.73185	0.00369416	0.051344	-1.67248	CRC
FES	FES:NP_001137255.1:t363	1.97232	-0.789941	1.28187	0.25293	0.517169	-4.81777	CRC
TGFBR2	TGFBR2:NP_001020018.1:s578	1.92285	-1.42607	1.4404	0.19741	0.448018	-4.74774	CRC
CDK13	CDK13:NP_003709.3:t1246	1.90488	-2.26763	2.03726	0.0710179	0.249002	-4.31083	CRC
ERBB3	ERBB3:NP_001973.2:s686	1.89009	-1.34105	1.22843	0.270861	0.535498	-4.86722	CRC
PTK2B	PTK2B:NP_004094.3:s375	1.83137	-2.06245	2.27517	0.0387655	0.175953	-4.06921	CRC
CDK11A	CDK11A:NP_001300825.1:t739s740	1.82515	-1.88686	2.71493	0.0164958	0.10711	-3.28684	CRC
CLK2	CLK2:NP_001281267.1:y51	1.81761	-2.3199	2.18036	0.0463822	0.195153	-4.23032	CRC
HIPK1	HIPK1:NP_938009.1:y352	1.80536	-1.22832	2.01638	0.0818097	0.273477	-4.30761	CRC
PIP5K1B	PIP5K1B:NP_001265182.1:s413	1.79253	-1.86728	3.05135	0.00844312	0.0763573	-2.66118	CRC
TLK2	TLK2:NP_001271262.1:s73	1.75453	-0.931475	1.14032	0.302894	0.567492	-4.9465	CRC
GSK3A	GSK3A:NP_063937.2:y279	1.74765	-1.63939	1.86254	0.102987	0.30729	-4.49453	CRC
RPS6KA4	RPS6KA4:NP_001006945.1:s739	1.69918	-1.97502	2.33046	0.0412755	0.181535	-3.93832	CRC
TNK1	TNK1:NP_001238831.1:s468	1.65916	-2.0145	1.64103	0.149406	0.380264	-4.65549	CRC
MAP3K3	MAP3K3:NP_002392.2:s131	1.61453	-1.50613	3.52341	0.00361706	0.0513415	-1.8216	CRC
PHKB	PHKB:NP_000284.1:s27	1.614	-1.53604	2.31324	0.0404487	0.1789	-3.85054	CRC
PRKAA2	PRKAA2:NP_006243.2:t172	1.60653	-1.40884	1.63947	0.138302	0.363534	-4.79468	CRC
TAOK2	TAOK2:NP_004774.1:s1011	1.563	-1.34225	1.01584	0.353673	0.612699	-5.05293	CRC
TAOK1	TAOK1:NP_065842.1:s965	1.54327	-1.27454	1.00301	0.359285	0.615664	-5.06348	CRC
ABL1	ABL1:NP_009297.2:s16	1.50065	-1.72455	2.56329	0.0232349	0.129792	-3.51736	CRC
NME2	NME2:NP_001018147.1:t94	1.48588	-1.83203	1.36168	0.219856	0.478774	-4.97259	CRC
MET	MET:NP_000236.2:t977	1.46877	-1.14397	0.954593	0.381134	0.635922	-5.10254	CRC
ERBB2	ERBB2:NP_001005862.1:s1048s1053	1.44812	-1.58582	2.21049	0.0451452	0.191811	-4.17666	CRC
PAK4	PAK4:NP_001014831.1:s474	1.44801	-1.33763	3.17934	0.00706053	0.0713383	-2.45645	CRC
MLKL	MLKL:NP_689862.1:s106	1.42565	-1.94264	2.62387	0.0218223	0.125589	-3.49186	CRC
CSNK1E	CSNK1E:NP_001885.1:s363	1.39368	-1.73034	1.65476	0.11972	0.335859	-5.05391	CRC
FGR	FGR:NP_001036194.1:y180	1.38478	-2.37731	0.900009	0.407022	0.657005	-5.14503	CRC
PRKAB2	PRKAB2:NP_005390.1:s108	1.38402	-1.8317	2.50255	0.0260852	0.137898	-3.68936	CRC
RPS6KB2	RPS6KB2:NP_003943.2:s417	1.36361	-1.81551	1.71119	0.123966	0.343373	-4.67018	CRC
ULK1	ULK1:NP_003556.1:s623	1.35629	-1.85617	2.40655	0.0312882	0.154061	-3.80069	CRC
WNK2	WNK2:NP_001269323.1:s1862	1.34298	-1.01272	2.69157	0.0172742	0.11081	-3.32957	CRC
MAPK1	MAPK1:NP_002736.3:t185y187	1.33203	-1.03225	1.31992	0.232671	0.49517	-5.01766	CRC
MAP3K7	MAP3K7:NP_663304.1:s389	1.31791	-1.87328	1.27296	0.223313	0.482352	-5.55528	CRC
BMPR2	BMPR2:NP_001195.2:s863	1.31491	-1.56782	1.37593	0.209475	0.463597	-5.01653	CRC
CSNK1A1	CSNK1A1:NP_001020276.1:t349	1.27217	-1.77509	1.93683	0.0806125	0.270596	-4.54098	CRC
PFKL	PFKL:NP_001002021.2:s825	1.24397	-1.50718	1.1786	0.281034	0.547522	-5.16439	CRC
DGKZ	DGKZ:NP_001099010.1:t896	1.21762	-2.14837	0.791364	0.462553	0.696848	-5.22433	CRC
NEK9	NEK9:NP_001316166.1:t254	1.21087	-1.4139	1.99188	0.0764771	0.262728	-4.47089	CRC
MAGI3	MAGI3:NP_001136254.1:s699	1.1991	-1.58258	1.59353	0.144355	0.373248	-4.8959	CRC
PRKD1	PRKD1:NP_001316998.1:s205	1.18373	-1.26581	0.902531	0.39551	0.647228	-5.26802	CRC
PRKCE	PRKCE:NP_005391.1:t710	1.15413	-2.12342	0.750104	0.485038	0.713055	-5.25245	CRC
MAPK3	MAPK3:NP_001035145.1:t202y204	1.14358	-1.39067	1.13244	0.298591	0.563954	-5.21018	CRC
KIT	KIT:NP_000213.1:s954	1.14052	-1.59226	0.869666	0.40426	0.654729	-5.73464	CRC
BUB1B	BUB1B:NP_001202.4:s1043	1.12854	-1.39613	1.01424	0.33906	0.600842	-5.18824	CRC
VRK3	VRK3:NP_001295349.1:s136	1.12603	-1.24264	1.85303	0.0846	0.278271	-4.75885	CRC
PRKAR1A	PRKAR1A:NP_001263218.1:s83	1.12162	-2.58572	0.995198	0.347706	0.60896	-5.34643	CRC
NADK	NADK:NP_001185922.1:s64	1.11476	-1.47658	1.63155	0.124568	0.34425	-5.08703	CRC
CALM1	CALM1:NP_008819.1:s102	1.10994	-1.38028	0.721381	0.50114	0.724341	-5.27133	CRC
NEK4	NEK4:NP_001180462.1:s474	1.10044	-1.24889	1.37413	0.190532	0.436836	-5.43193	CRC
TRIO	TRIO:NP_009049.2:s2455	1.09564	-1.32963	1.38666	0.19013	0.436504	-5.31733	CRC
OXSR1	OXSR1:NP_005100.1:s339	1.02383	-1.59972	1.57709	0.138224	0.363534	-5.14881	CRC
PNKP	PNKP:NP_009185.2:t118	1.02324	-1.86472	1.77762	0.0967053	0.29861	-4.87355	CRC
CDK18	CDK18:NP_002587.2:s89	1.01567	-1.8958	1.00225	0.335507	0.599149	-5.77532	CRC
PIK3R1	PIK3R1:NP_852664.1:y580	0.968748	-1.75202	1.26632	0.225615	0.485597	-5.56313	CRC
PDPK1	PDPK1:NP_001248745.1:s241	0.952071	-2.92021	0.78009	0.452862	0.688848	-5.94765	CRC
RIOK2	RIOK2:NP_060813.2:s354	0.924464	-1.51411	1.24698	0.246373	0.510138	-5.36785	CRC
RIPK2	RIPK2:NP_003812.1:s531	0.908498	-1.37473	1.52659	0.148647	0.378902	-5.23276	CRC
NRBP1	NRBP1:NP_001308286.1:t433	0.901961	-1.35603	1.73782	0.109341	0.318465	-4.90703	CRC
TTK	TTK:NP_001160163.1:s281	0.854651	-0.704938	0.855796	0.423374	0.666399	-5.4581	CRC
CAMK2G	CAMK2G:NP_751910.1:t287	0.847541	-1.38257	1.85868	0.0837492	0.277187	-4.75013	CRC
PPIP5K2	PPIP5K2:NP_001263206.1:s38	0.829289	-1.36357	0.64403	0.542217	0.757572	-5.53213	CRC
CDC42BPA	CDC42BPA:NP_003598.2:s1643	0.826705	-1.55334	1.32455	0.206074	0.460118	-5.49329	CRC
GSK3B	GSK3B:NP_001139628.1:y216	0.793913	-2.5815	0.865174	0.406609	0.656783	-5.83569	CRC
PRKACB	PRKACB:NP_891993.1:t245	0.789634	-1.71451	0.714637	0.489312	0.715871	-6.04779	CRC
PTK2	PTK2:NP_001339623.1:s910	0.783026	-1.34207	1.03318	0.323094	0.587482	-5.62091	CRC
MARK4	MARK4:NP_001186796.1:t214	0.771674	-1.05028	1.18176	0.256558	0.522077	-5.66006	CRC
MAPK8	MAPK8:NP_001265477.1:s301	0.764497	-1.16809	0.703352	0.506917	0.728104	-5.57187	CRC
PTK6	PTK6:NP_005966.1:y114	0.761273	-1.51226	0.663834	0.524766	0.743696	-5.67771	CRC
SIK1	SIK1:NP_775490.2:s575	0.757937	-1.67662	1.31829	0.208108	0.461943	-5.50092	CRC
STK38	STK38:NP_001292031.1:t282	0.750956	-1.34506	1.26218	0.234669	0.497283	-5.43776	CRC
DYRK2	DYRK2:NP_006473.2:y382	0.750225	-1.96615	1.4263	0.175221	0.416088	-5.36551	CRC
PRKCZ	PRKCZ:NP_001229803.1:s44	0.735609	-1.36727	1.43532	0.178251	0.420359	-5.31704	CRC
KALRN	KALRN:NP_001019831.2:s2237	0.705034	-1.52576	0.798272	0.439832	0.678493	-6.00933	CRC
EPHA2	EPHA2:NP_001316019.1:y718	0.695642	-1.17557	0.998176	0.343409	0.604018	-5.50315	CRC
PRKG1	PRKG1:NP_006249.1:t532	0.684009	-1.62276	0.910463	0.377652	0.633375	-5.93278	CRC
EEF2K	EEF2K:NP_037434.1:s500	0.648972	-1.56117	1.14559	0.270751	0.535498	-5.69985	CRC
PKN1	PKN1:NP_002732.3:s916	0.629953	-1.31136	1.14476	0.271086	0.535498	-5.70076	CRC
SRPK2	SRPK2:NP_001265202.1:s497	0.620199	-1.36773	1.21549	0.243843	0.508059	-5.62204	CRC
NEK3	NEK3:NP_001139571.1:s338	0.618176	-1.43847	0.956975	0.358575	0.615176	-5.69312	CRC
PKN2	PKN2:NP_001307636.1:t910	0.615634	-1.80409	0.79982	0.436884	0.677155	-6.02604	CRC
PKN3	PKN3:NP_037487.2:t860	0.595449	-1.32594	1.04703	0.313718	0.577966	-5.73308	CRC
LIMK1	LIMK1:NP_001191355.1:s279	0.567951	-1.26302	0.827434	0.421568	0.666248	-6.00379	CRC
DYRK1A	DYRK1A:NP_001334650.1:y312	0.567007	-1.51968	0.730587	0.482996	0.711528	-5.72433	CRC
TNIK	TNIK:NP_001155032.1:s707	0.5487	-1.12869	0.58117	0.578579	0.776981	-5.65199	CRC
PRKCB	PRKCB:NP_002729.2:t641	0.542355	-0.569606	0.352492	0.738012	0.871795	-5.45647	CRC
BCR	BCR:NP_004318.3:s698	0.537844	-1.71444	0.579071	0.574965	0.775064	-6.07352	CRC
NDRG1	NDRG1:NP_001128714.1:t328	0.525207	-1.83827	0.722312	0.482594	0.711528	-6.06695	CRC
RPS6KB1	RPS6KB1:NP_001258971.1:s424	0.51374	-1.50492	0.60991	0.555115	0.766527	-6.1166	CRC
MARK3	MARK3:NP_001122390.2:t211	0.512393	-1.24081	0.489144	0.641258	0.818926	-5.69908	CRC
CDK11B	CDK11B:NP_001278274.1:y67	0.484473	-1.20226	0.810253	0.437998	0.67763	-5.87869	CRC
DGKH	DGKH:NP_001191433.1:t57	0.479626	-1.41884	0.311723	0.767105	0.891041	-5.46969	CRC
DDR2	DDR2:NP_001014796.1:y471	0.444906	-1.29282	0.289157	0.783398	0.898206	-5.47634	CRC
MAP3K6	MAP3K6:NP_001284538.1:t798	0.443284	-2.36085	0.288103	0.784162	0.898206	-5.47664	CRC
EPHB3	EPHB3:NP_004434.2:s788	0.442902	-1.19795	0.638543	0.535828	0.751856	-5.88359	CRC
STK32C	STK32C:NP_775846.2:s10	0.429427	-1.8999	0.740844	0.470764	0.701037	-6.07126	CRC
NAGK	NAGK:NP_001317354.1:s25	0.418985	-1.40156	0.604203	0.561823	0.769509	-5.93514	CRC
CSNK2B	CSNK2B:NP_001269314.1:s206	0.411753	-1.36103	0.80291	0.435153	0.675933	-6.02359	CRC
MAP4K3	MAP4K3:NP_001257354.1:s329	0.386385	-1.46274	0.893508	0.386358	0.640152	-5.94777	CRC
PAK2	PAK2:NP_002568.2:s141	0.373605	-0.863989	0.291563	0.779959	0.897241	-5.77854	CRC
PI4KB	PI4KB:NP_001185702.1:s496	0.324855	-1.2742	0.54686	0.592897	0.783832	-6.19705	CRC
SRC	SRC:NP_005408.1:y419	0.302863	-1.93546	0.397902	0.699665	0.850436	-6.15347	CRC
PIKFYVE	PIKFYVE:NP_055855.2:s105	0.298318	-1.22967	0.266749	0.798156	0.904974	-5.78577	CRC
PKMYT1	PKMYT1:NP_001245379.1:t386	0.291733	-1.31573	0.424109	0.67779	0.837489	-6.25786	CRC
NEK1	NEK1:NP_001186326.1:s1080	0.278242	-1.15658	0.569394	0.577913	0.776735	-6.18429	CRC
TRIM24	TRIM24:NP_003843.3:s777	0.246276	-1.39436	0.230658	0.823897	0.918829	-5.86625	CRC
TRIM33	TRIM33:NP_056990.3:s1119	0.209377	-1.14672	0.13608	0.896761	0.955631	-5.50854	CRC
AKT2	AKT2:NP_001317440.1:t408	0.191699	-1.90375	0.235001	0.821641	0.917546	-5.98149	CRC
STK10	STK10:NP_005981.3:t952	0.187641	-1.23111	0.429892	0.673674	0.835638	-6.25533	CRC
DCK	DCK:NP_000779.1:s74	0.172097	-1.15449	0.296226	0.771627	0.892259	-6.28783	CRC
RPS6KA1	RPS6KA1:NP_001006666.1:s372	0.169489	-1.70063	0.113337	0.912168	0.960022	-5.90059	CRC
PDGFRA	PDGFRA:NP_001334757.1:s792	0.144697	-1.08867	0.0940429	0.928517	0.968901	-5.51337	CRC
TESK2	TESK2:NP_001307729.1:s286	0.136934	-1.46486	0.26409	0.796077	0.904305	-6.24234	CRC
DCLK2	DCLK2:NP_001035350.2:s362	0.135524	-1.48795	0.164243	0.873985	0.941772	-5.96774	CRC
RPS6KC1	RPS6KC1:NP_001129610.1:s411s415	0.133141	-1.26493	0.131065	0.899255	0.95674	-5.88511	CRC
PI4KA	PI4KA:NP_477352.3:s1436	0.121923	-1.22122	0.205172	0.84054	0.925653	-6.31149	CRC
SPEG	SPEG:NP_005867.3:s390	0.101775	-1.23178	0.208773	0.837566	0.92514	-6.32802	CRC
PPIP5K1	PPIP5K1:NP_001124330.1:s1152	0.0861605	-1.99743	0.081961	0.936411	0.973255	-6.13541	CRC
MAP4K5	MAP4K5:NP_006566.2:s335	0.0774628	-1.54592	0.121649	0.90531	0.957924	-6.20883	CRC
ITPKB	ITPKB:NP_002212.3:t33	0.0773514	-1.57515	0.0662362	0.949236	0.97883	-5.8209	CRC
TRPM7	TRPM7:NP_001288141.1:s1503	0.0679182	-1.46329	0.122714	0.904166	0.957924	-6.34053	CRC
EPHB2	EPHB2:NP_001296122.1:s898	0.0376908	-1.83002	0.0509744	0.96005	0.983311	-6.34925	CRC
BRD3	BRD3:NP_031397.1:s263	0.0307497	-1.14079	0.0702778	0.944945	0.976514	-6.34804	CRC
MAST3	MAST3:NP_055831.1:s782	0.0285441	-1.04696	0.0464207	0.963784	0.983911	-6.14904	CRC
EIF2AK4	EIF2AK4:NP_001013725.2:t667	0.0137973	-1.06574	0.0153842	0.988137	0.994379	-6.01132	CRC
NUMBL	NUMBL:NP_001276908.1:s222	-0.00284101	-1.63847	-0.00184646	0.998594	0.998594	-5.51778	CRC
PFKFB3	PFKFB3:NP_001138915.1:s441	-0.0200428	-0.814007	-0.0287123	0.977594	0.990784	-6.21613	CRC
PANK1	PANK1:NP_683878.1:s215	-0.0205934	-1.70691	-0.0246979	0.980726	0.99197	-6.31052	CRC
MAPK14	MAPK14:NP_001306.1:t180y182	-0.030814	-1.11644	-0.0510306	0.960191	0.983311	-6.24342	CRC
MAP2K4	MAP2K4:NP_001268364.1:s405	-0.069872	-1.20707	-0.0965032	0.925165	0.967751	-6.21079	CRC
EIF2AK2	EIF2AK2:NP_001129123.1:s83	-0.0755181	-1.14542	-0.0991812	0.922729	0.967138	-6.25075	CRC
CAMK2D	CAMK2D:NP_001308495.1:t287	-0.0771093	-1.81023	-0.0990647	0.923186	0.967138	-6.03776	CRC
DAPK2	DAPK2:NP_055141.2:s299	-0.0845208	-1.3338	-0.0733315	0.943507	0.975946	-5.82043	CRC
MAP3K11	MAP3K11:NP_002410.1:s705	-0.133061	-1.42583	-0.155072	0.879495	0.943616	-6.14637	CRC
MAST2	MAST2:NP_001306174.1:s1380	-0.136245	-1.39171	-0.165002	0.873408	0.941772	-5.99692	CRC
CLK1	CLK1:NP_001155879.1:s182	-0.16863	-1.44225	-0.150998	0.882084	0.944963	-6.33878	CRC
PRKAA1	PRKAA1:NP_006242.5:t183	-0.175777	-1.45236	-0.186565	0.854619	0.93509	-6.33256	CRC
MYLK	MYLK:NP_001308238.1:s1584	-0.206357	-1.40397	-0.188937	0.856067	0.935951	-5.80438	CRC
UCKL1	UCKL1:NP_060329.2:s56	-0.214936	-1.25982	-0.263343	0.796639	0.90446	-6.29835	CRC
TAOK3	TAOK3:NP_001333416.1:s331	-0.21769	-1.00125	-0.385297	0.705681	0.853312	-6.27397	CRC
MAPKAPK5	MAPKAPK5:NP_003659.2:s470	-0.240678	-1.55435	-0.281057	0.782688	0.897969	-6.30972	CRC
PRKAB1	PRKAB1:NP_006244.2:s108	-0.252477	-1.66376	-0.33238	0.744419	0.875139	-6.2935	CRC
MAP3K4	MAP3K4:NP_006715.2:s431	-0.25434	-1.4426	-0.518169	0.612255	0.799554	-6.21259	CRC
ARAF	ARAF:NP_001645.1:s582	-0.300924	-1.30693	-0.381426	0.708488	0.855184	-6.27549	CRC
WEE1	WEE1:NP_003381.1:s165t173	-0.31654	-1.34714	-0.488744	0.633609	0.812892	-6.12185	CRC
PRKCI	PRKCI:NP_002731.4:t564	-0.319461	-1.5764	-0.244082	0.81387	0.914019	-5.86293	CRC
RIPK3	RIPK3:NP_006862.2:s316	-0.34274	-1.23567	-0.444728	0.664902	0.83098	-6.04826	CRC
MKNK1	MKNK1:NP_001129025.1:s180	-0.375426	-1.24758	-0.486423	0.635949	0.813811	-6.18757	CRC
PFKFB2	PFKFB2:NP_006203.2:s466	-0.375826	-1.34643	-0.618092	0.54694	0.76117	-6.06996	CRC
FER	FER:NP_001294957.1:s233t235	-0.376084	-1.42685	-0.434209	0.671645	0.835008	-6.23175	CRC
ROR2	ROR2:NP_004551.2:s576	-0.381059	-1.30069	-0.247661	0.813677	0.914019	-5.48731	CRC
IKBKB	IKBKB:NP_001177649.1:s677	-0.398687	-1.2735	-0.581756	0.572136	0.773457	-6.04228	CRC
MAP3K1	MAP3K1:NP_005912.1:s21	-0.399924	-1.46071	-0.699951	0.495174	0.7195	-6.10073	CRC
MAP4K2	MAP4K2:NP_001294919.1:s328	-0.401689	-1.26935	-0.731438	0.476313	0.705594	-6.07818	CRC
MNAT1	MNAT1:NP_001171434.1:s237	-0.408716	-1.87557	-0.494923	0.629364	0.810328	-6.20755	CRC
HCK	HCK:NP_001165600.1:y390	-0.410036	-0.963821	-0.743432	0.470133	0.700587	-5.99823	CRC
MAP2K1	MAP2K1:NP_002746.1:s222	-0.464887	-1.29079	-0.411159	0.691346	0.846615	-6.00977	CRC
CDKL5	CDKL5:NP_001032420.1:s306	-0.478428	-0.854999	-0.310944	0.767665	0.891041	-5.46993	CRC
STK3	STK3:NP_001243241.1:s344	-0.488425	-1.3201	-0.791707	0.442405	0.681468	-6.01455	CRC
SRPK1	SRPK1:NP_003128.3:s311	-0.504796	-1.4078	-0.64469	0.530951	0.748967	-6.03069	CRC
STK24	STK24:NP_001027467.2:t172	-0.526325	-1.09918	-0.599862	0.56154	0.769509	-5.86064	CRC
RPS6KA5	RPS6KA5:NP_001309157.1:s340s345	-0.528775	-1.40947	-0.343666	0.744271	0.875139	-5.45946	CRC
CAMK1	CAMK1:NP_003647.1:s324	-0.552208	-1.18126	-0.82966	0.420349	0.665659	-6.00196	CRC
CDK1	CDK1:NP_001307847.1:t14y15	-0.569746	-1.04984	-0.767991	0.463736	0.697161	-5.71168	CRC
MAP2K2	MAP2K2:NP_109587.1:t396	-0.60598	-1.19811	-0.931727	0.377728	0.633375	-5.6859	CRC
AK1	AK1:NP_000467.1:s181	-0.658029	-1.06366	-0.658756	0.533312	0.750803	-5.60164	CRC
PRKACA	PRKACA:NP_001291278.1:t274	-0.667003	-1.50918	-1.03279	0.318834	0.583477	-5.8173	CRC
CDC42BPB	CDC42BPB:NP_006026.3:s1690	-0.679987	-1.32215	-1.21587	0.248787	0.512512	-5.5183	CRC
MAGI1	MAGI1:NP_001028229.1:s1332	-0.685146	-1.39014	-0.581826	0.574489	0.774668	-5.82518	CRC
DCLK1	DCLK1:NP_001317000.1:s364	-0.725376	-1.3785	-0.775673	0.459426	0.694606	-5.70587	CRC
CIT	CIT:NP_001193928.1:s440	-0.734373	-1.06362	-0.47729	0.65213	0.823402	-5.40659	CRC
PBK	PBK:NP_001265874.1:s59	-0.74154	-2.21794	-0.902272	0.381841	0.636558	-5.94005	CRC
CDK17	CDK17:NP_001163935.1:s180	-0.794774	-1.62641	-1.77404	0.0973155	0.299126	-4.87892	CRC
PRKAR2B	PRKAR2B:NP_002727.2:s114	-0.796572	-1.39251	-1.56162	0.140205	0.366274	-5.18488	CRC
LYN	LYN:NP_001104567.1:s13	-0.801796	-2.0926	-0.52111	0.62326	0.805691	-5.38584	CRC
WNK1	WNK1:NP_001171914.1:s2238	-0.803368	-1.24051	-0.753228	0.468152	0.700334	-5.94607	CRC
PIK3R4	PIK3R4:NP_055417.1:s853	-0.882162	-1.09772	-1.75797	0.100101	0.302369	-4.90295	CRC
PI4K2A	PI4K2A:NP_060895.1:s47s51	-0.896128	-1.81429	-1.10829	0.298751	0.563954	-5.5369	CRC
BRSK1	BRSK1:NP_115806.1:s311	-0.896794	-1.04784	-0.582852	0.583837	0.778244	-5.35389	CRC
EPHB4	EPHB4:NP_004435.3:s770	-0.906345	-0.863897	-0.589059	0.579958	0.777605	-5.35051	CRC
CASK	CASK:NP_003679.2:s586	-0.906677	-1.74784	-2.0123	0.0633941	0.233029	-4.5075	CRC
PRKD2	PRKD2:NP_001073349.1:s710	-0.926993	-2.02409	-1.1093	0.285585	0.552189	-5.73875	CRC
CDC42BPG	CDC42BPG:NP_059995.2:s1540	-0.939994	-1.09117	-1.99782	0.0650996	0.237045	-4.53082	CRC
CDK12	CDK12:NP_055898.1:s423	-0.948407	-1.66329	-0.616397	0.563064	0.769509	-5.33524	CRC
MADD	MADD:NP_003673.3:s813	-0.977504	-1.85835	-1.32661	0.216229	0.474205	-5.36118	CRC
WNK4	WNK4:NP_115763.2:s1217	-0.981856	-1.51182	-1.20575	0.261092	0.527268	-5.41319	CRC
MINK1	MINK1:NP_722549.2:s701	-1.0047	-1.03647	-1.31657	0.208669	0.462224	-5.50301	CRC
SNRK	SNRK:NP_001094064.1:s609	-1.00909	-1.03874	-1.57625	0.136801	0.362037	-5.16465	CRC
NEK6	NEK6:NP_001138473.1:s240	-1.02451	-0.970398	-0.665859	0.533296	0.750803	-5.30615	CRC
MAPKAPK2	MAPKAPK2:NP_004750.1:t334	-1.02798	-0.339421	-1.75319	0.109178	0.318465	-4.82828	CRC
MAP3K2	MAP3K2:NP_006600.3:s153	-1.02987	-1.539	-1.61791	0.127494	0.348255	-5.10635	CRC
MAPK7	MAPK7:NP_002740.2:t733	-1.10732	-1.33509	-1.01838	0.340977	0.601733	-5.38655	CRC
CAMK1D	CAMK1D:NP_705718.1:t180	-1.15765	-1.53502	-1.39834	0.194399	0.443075	-5.29477	CRC
RIOK1	RIOK1:NP_113668.2:s22	-1.17867	-1.55869	-1.16978	0.284318	0.551393	-5.17322	CRC
PRKAR2A	PRKAR2A:NP_001308911.1:s99	-1.18049	-1.71075	-0.933148	0.385019	0.639642	-5.23072	CRC
TYK2	TYK2:NP_003322.3:s884	-1.19657	-1.1398	-1.02582	0.321996	0.585986	-5.82422	CRC
KSR1	KSR1:NP_055053.1:t288	-1.2029	-1.36511	-0.781799	0.467697	0.700047	-5.23095	CRC
HSPB8	HSPB8:NP_055180.1:t87	-1.23986	-1.64394	-0.80582	0.454857	0.691389	-5.21421	CRC
RIOK3	RIOK3:NP_001335122.1:s109s111s112	-1.28707	-1.94237	-1.38944	0.18593	0.430698	-5.41263	CRC
AAK1	AAK1:NP_055726.3:s637	-1.34175	-1.18031	-1.7433	0.122946	0.341759	-4.66732	CRC
PIK3C2B	PIK3C2B:NP_002637.3:s155	-1.35915	-0.984433	-0.883349	0.415191	0.662143	-5.15766	CRC
MELK	MELK:NP_001243616.1:s308	-1.36722	-1.09617	-2.37869	0.0404193	0.1789	-3.88884	CRC
RPS6KA2	RPS6KA2:NP_001006933.2:s385	-1.36785	-1.89803	-1.30333	0.231967	0.494325	-5.19974	CRC
CSNK1G3	CSNK1G3:NP_001026982.1:s366	-1.43697	-1.69172	-1.74116	0.114493	0.325493	-4.75908	CRC
CKMT1A	CKMT1A:NP_001015001.1:s318	-1.44773	-1.0152	-1.33066	0.237505	0.500662	-5.00427	CRC
BRD4	BRD4:NP_490597.1:s601	-1.46475	-1.1346	-1.7779	0.107995	0.316541	-4.63224	CRC
FGFR4	FGFR4:NP_002002.3:s573	-1.46755	-2.99911	-0.916272	0.393154	0.644846	-5.40816	CRC
AKT1	AKT1:NP_001014431.1:s129	-1.49632	-1.48832	-1.80407	0.112353	0.3226	-4.58868	CRC
EGFR	EGFR:NP_001333828.1:t648	-1.55779	-1.3678	-1.82737	0.0941087	0.294081	-4.73159	CRC
PRKCD	PRKCD:NP_001303256.1:t507	-1.6207	-1.71472	-1.95523	0.0781696	0.266391	-4.59427	CRC
ROCK1	ROCK1:NP_005397.1:s1341	-1.63715	-1.1489	-1.79743	0.108553	0.317122	-4.58788	CRC
ILK	ILK:NP_001014794.1:t172	-1.64468	-1.15745	-3.57892	0.00324817	0.0483065	-1.71913	CRC
CAMK4	CAMK4:NP_001310303.1:s360	-1.65705	-1.03088	-1.52306	0.184795	0.42877	-4.79568	CRC
STK38L	STK38L:NP_055815.1:t450	-1.70372	-1.30248	-2.04682	0.0781558	0.266391	-4.26667	CRC
MAPKAPK3	MAPKAPK3:NP_001230854.1:t201	-1.77258	-1.94476	-1.03356	0.321209	0.585305	-5.7109	CRC
MAP2K6	MAP2K6:NP_002749.2:s207	-1.78523	-1.56998	-2.52315	0.0240369	0.130895	-3.63423	CRC
PRKCQ	PRKCQ:NP_001269573.1:t502	-1.80982	-1.48473	-1.7503	0.128143	0.349129	-4.52574	CRC
CMPK1	CMPK1:NP_057392.1:s179	-1.81155	-1.02988	-1.17738	0.289036	0.554475	-4.91351	CRC
CDK14	CDK14:NP_001274064.1:s95	-1.82335	-1.62777	-2.57313	0.0218014	0.125589	-3.54452	CRC
RPS6KA3	RPS6KA3:NP_004577.1:s369	-1.82706	-1.68151	-1.2463	0.256877	0.522226	-4.94649	CRC
ROCK2	ROCK2:NP_001308572.1:s1288	-1.84177	-1.24508	-2.72534	0.01616	0.105471	-3.26776	CRC
PIK3C2A	PIK3C2A:NP_001308307.1:s259	-1.88028	-1.48825	-3.01213	0.00913259	0.0792672	-2.73493	CRC
MST1R	MST1R:NP_001231866.1:s992s994	-1.90655	-1.60726	-3.47879	0.00495185	0.0589038	-2.04142	CRC
RAF1	RAF1:NP_002871.1:s621	-1.94248	-1.6563	-2.6126	0.0253175	0.135782	-3.48738	CRC
PGK1	PGK1:NP_000282.1:s203	-2.07546	-1.05261	-2.63715	0.0262884	0.138303	-3.48789	CRC
SMG1	SMG1:NP_055907.3:s3570t3573	-2.08092	-1.22848	-2.21029	0.0568009	0.219813	-4.03832	CRC
TRIM28	TRIM28:NP_005753.1:s473	-2.14395	-0.34322	-1.39341	0.218936	0.47726	-4.71176	CRC
PRKAG2	PRKAG2:NP_001035723.1:s69s73	-2.2344	-1.20063	-4.37811	0.00103113	0.0250594	-0.536508	CRC
PHKA2	PHKA2:NP_000283.1:s729	-2.24431	-1.59677	-2.40829	0.0341428	0.163156	-3.69889	CRC
ACTR2	ACTR2:NP_001005386.1:t122	-2.24833	-0.971452	-2.78701	0.0186919	0.115402	-3.20438	CRC
SIK2	SIK2:NP_056006.1:s587	-2.48313	-2.12806	-2.47914	0.0458736	0.193552	-3.6303	CRC
MARK1	MARK1:NP_001273053.1:t215	-2.58909	-2.02192	-1.58654	0.154781	0.387007	-4.96069	CRC
PRPF4B	PRPF4B:NP_003904.3:s142s144	-2.61573	-1.69269	-3.98845	0.00129178	0.0287543	-0.87802	CRC
PI4K2B	PI4K2B:NP_060793.2:s466	-2.64421	-1.37153	-2.27589	0.0553846	0.216137	-3.88172	CRC
LMTK2	LMTK2:NP_055731.2:t893	-2.70084	-1.24626	-3.30538	0.00872931	0.0777747	-2.39882	CRC
MARK2	MARK2:NP_059672.2:s452	-2.81405	-1.31341	-4.91484	0.000213598	0.0105631	0.84345	CRC
PRKCA	PRKCA:NP_002728.1:s226	-2.8869	-1.16134	-2.85812	0.0182073	0.113918	-3.0148	CRC
CLK3	CLK3:NP_001123500.1:s157	-2.90593	-1.67376	-1.88865	0.11409	0.325227	-4.21453	CRC
NRBP2	NRBP2:NP_848659.2:s26	-2.98651	-1.72136	-1.94102	0.10648	0.313833	-4.16098	CRC
PDGFRB	PDGFRB:NP_002600.1:s705	-3.06882	-2.52569	-2.52231	0.0240764	0.130942	-3.63574	CRC
CDK16	CDK16:NP_001163931.1:s227	-3.09373	-1.20018	-2.0107	0.0971546	0.299126	-4.08982	CRC
CKB	CKB:NP_001814.2:t322	-3.152	-1.21306	-2.61629	0.0234957	0.130112	-3.40094	CRC
ATM	ATM:NP_000042.3:s1881	-3.31975	-2.1657	-2.1576	0.0801641	0.269729	-3.94055	CRC
PIP4K2B	PIP4K2B:NP_003550.1:t322	-3.59944	-1.53574	-2.33938	0.063353	0.233029	-3.75837	CRC
BRAF	BRAF:NP_004324.2:s365	-3.64413	-1.62843	-4.16821	0.000905132	0.023051	-0.537849	CRC
CAMKK1	CAMKK1:NP_115670.1:s458	-3.66109	-1.98472	-2.37945	0.0601776	0.226692	-3.71872	CRC
PHKA1	PHKA1:NP_001116142.1:s758	-3.73329	-2.01019	-2.7646	0.0236115	0.130311	-3.13415	CRC
PANK4	PANK4:NP_060686.2:s71	-3.74924	-1.23221	-4.07316	0.00259183	0.042938	-1.28734	CRC
MTOR	MTOR:NP_004949.1:s1261	-3.76661	-2.36728	-3.46171	0.00804958	0.0763573	-2.23356	CRC
GAK	GAK:NP_001305063.1:s699	-4.01294	-1.62229	-2.65737	0.0184785	0.114896	-3.39195	CRC
IRAK3	IRAK3:NP_009130.2:s467	-4.05956	-1.52046	-2.63843	0.0433614	0.187397	-3.46806	CRC
PRKDC	PRKDC:NP_001075109.1:s3205	-4.17969	-1.38973	-2.79586	0.0148621	0.100457	-3.10645	CRC
LCK	LCK:NP_001036236.1:y394	-4.24196	-1.63751	-4.14772	0.00094247	0.0237179	-0.576522	CRC
PFKM	PFKM:NP_000280.1:s775	-4.42246	-1.63478	-4.78598	0.000412895	0.014301	0.291722	CRC
TWF1	TWF1:NP_001229326.1:s143	-4.51832	-2.14878	-6.3746	7.03092e-05	0.00575048	2.04816	CRC
TK1	TK1:NP_003249.3:s231	-4.57668	-1.32676	-2.97452	0.0287291	0.146154	-3.15998	CRC
RIPK1	RIPK1:NP_001303990.1:s157	-4.85607	-1.07477	-4.77388	0.000279217	0.0117575	0.58743	CRC
MAP3K5	MAP3K5:NP_005914.1:s1029s1033	-6.57376	-1.30097	-4.27247	0.00689778	0.0710321	-2.18276	CRC
MASTL	MASTL:NP_001165774.1:t519	-7.01429	-0.967662	-8.52332	4.6915e-05	0.00464022	2.02007	CRC
PAK1	PAK1:NP_001122092.1:t230	NA	-1.78959	NA	NA	NA	NA	CRC
DAPK1	DAPK1:NP_001275658.1:s289	NA	-0.31172	NA	NA	NA	NA	CRC
SLK	SLK:NP_001291672.1:s189	NA	-1.11146	NA	NA	NA	NA	CRC
GRK6	GRK6:NP_002073.2:s484t485	NA	-1.07305	NA	NA	NA	NA	CRC
AKT3	AKT3:NP_005456.1:s34	NA	-2.27505	NA	NA	NA	NA	CRC
PRKD3	PRKD3:NP_005804.1:s735	NA	-1.26576	NA	NA	NA	NA	CRC
PRKCH	PRKCH:NP_006246.2:s317	NA	-0.442489	NA	NA	NA	NA	CRC
TNK2	TNK2:NP_001010938.1:y347	5.4117	-2.83905	12.6515	2.36999e-16	1.41139e-15	27.074	LUAD
HCK	HCK:NP_001165600.1:s90	4.0617	-1.42577	9.58453	1.0069e-10	3.37779e-10	14.505	LUAD
PDPK1	PDPK1:NP_001248745.1:t33	4.06027	-1.35175	15.7955	1.09326e-23	1.34533e-22	43.6038	LUAD
EPHB2	EPHB2:NP_001296122.1:s575	4.02164	-0.869002	3.47258	0.00300565	0.00471835	-1.98507	LUAD
PKN2	PKN2:NP_001307636.1:t903	3.92612	-1.9754	15.7501	1.5095e-28	3.25264e-27	54.3969	LUAD
PIK3AP1	PIK3AP1:NP_689522.2:s642	3.74057	-1.74507	12.1757	3.72941e-18	2.6136e-17	30.914	LUAD
MAP3K2	MAP3K2:NP_006600.3:s153	3.68243	-1.57784	5.32082	7.55198e-05	0.000143443	1.68882	LUAD
PKN3	PKN3:NP_037487.2:t860	3.67129	-0.820365	11.3314	2.72674e-14	1.3172e-13	22.4109	LUAD
MAPKAPK5	MAPKAPK5:NP_003659.2:t182	3.62753	-2.34446	6.109	9.22467e-08	2.35399e-07	7.16522	LUAD
PRKCB	PRKCB:NP_002729.2:t641	3.50447	-2.65393	4.96088	9.25276e-05	0.000173841	1.32517	LUAD
CASK	CASK:NP_003679.2:s313	3.35489	-2.6042	7.42853	1.70958e-10	5.54519e-10	13.2018	LUAD
MARK4	MARK4:NP_001186796.1:s423	3.02333	-1.02858	8.16024	3.03013e-10	9.57145e-10	13.1046	LUAD
PRKD1	PRKD1:NP_002733.2:s205	2.9755	-2.18121	4.55899	3.02121e-05	5.97226e-05	1.54251	LUAD
TRIO	TRIO:NP_009049.2:s2662	2.91966	-0.783845	7.80342	1.1299e-09	3.39363e-09	11.8157	LUAD
PRKG1	PRKG1:NP_006249.1:s64	2.89895	0.15626	6.71075	5.75817e-06	1.21801e-05	4.22429	LUAD
STK38L	STK38L:NP_055815.1:t286	2.79752	-0.546313	5.9443	2.6098e-06	5.75243e-06	4.52825	LUAD
FN3K	FN3K:NP_071441.1:s95	2.77103	-0.994439	14.5263	8.04347e-26	1.26193e-24	48.1549	LUAD
DYRK2	DYRK2:NP_006473.2:s30	2.74137	-1.52135	6.21398	1.43204e-07	3.58017e-07	6.92416	LUAD
STK38	STK38:NP_001292031.1:t258	2.72515	-1.12294	7.24263	4.6369e-10	1.4333e-09	12.2474	LUAD
ATM	ATM:NP_000042.3:s1981	2.71985	-1.732	8.5561	1.62767e-12	6.66076e-12	17.8501	LUAD
RPS6KB1	RPS6KB1:NP_001258971.1:t421	2.70605	-1.22401	15.5252	1.10697e-28	2.44617e-27	54.6601	LUAD
MAPK15	MAPK15:NP_620590.2:s415	2.70575	-0.847948	19.0144	9.49273e-35	5.03018e-33	68.6437	LUAD
CAMKK1	CAMKK1:NP_115670.1:s458	2.69674	-0.564309	12.3136	1.00181e-20	8.8027e-20	36.5198	LUAD
SIK2	SIK2:NP_056006.1:s358	2.6175	-1.05703	9.40269	2.28106e-15	1.21618e-14	24.1	LUAD
MAP3K7	MAP3K7:NP_663304.1:s389	2.5779	-1.59459	8.81114	5.50492e-13	2.35284e-12	18.9293	LUAD
DAPK2	DAPK2:NP_055141.2:s299	2.57645	-1.2185	11.8259	7.14823e-21	6.35629e-20	36.6992	LUAD
LIMK1	LIMK1:NP_001191355.1:s176	2.51613	-0.922806	16.205	4.81679e-30	1.29604e-28	57.7915	LUAD
CDK9	CDK9:NP_001252.1:s347	2.47773	-1.04553	16.409	4.21533e-27	7.54835e-26	51.2666	LUAD
CDK12	CDK12:NP_055898.1:s423	2.37681	-0.64239	4.14582	0.000801393	0.00134724	-0.639067	LUAD
KSR1	KSR1:NP_055053.1:s174	2.30841	-0.672253	9.07271	5.14762e-13	2.2074e-12	19.1046	LUAD
RIPK1	RIPK1:NP_001341859.1:s320	2.28256	-1.04281	11.1334	6.81052e-19	5.13309e-18	32.2262	LUAD
MAP2K4	MAP2K4:NP_001268364.1:s101	2.14411	-0.54081	17.3073	3.3818e-32	1.14037e-30	62.7442	LUAD
MADD	MADD:NP_001129415.1:s867	2.12576	-0.926475	6.15057	3.02572e-07	7.29461e-07	6.3056	LUAD
MAGI1	MAGI1:NP_001028229.1:t1087	2.11654	-0.761971	9.648	3.09824e-15	1.62681e-14	23.9388	LUAD
MNAT1	MNAT1:NP_001171434.1:s237	2.04744	-0.609068	13.417	5.73299e-24	7.27907e-23	43.854	LUAD
STK24	STK24:NP_001027467.2:t170	2.03575	-0.524959	11.494	4.57942e-17	2.89306e-16	28.4106	LUAD
MAPK4	MAPK4:NP_002738.2:s386	1.96539	-0.510476	8.30143	2.98852e-11	1.05862e-10	15.1831	LUAD
PRKAR2A	PRKAR2A:NP_001308911.1:s78s80	1.94573	-0.696963	13.4101	1.3391e-23	1.62855e-22	43.0457	LUAD
PRKAR1A	PRKAR1A:NP_001263218.1:s83	1.9418	-0.597072	15.0474	7.77329e-27	1.34556e-25	50.489	LUAD
CKB	CKB:NP_001814.2:t35	1.88931	-0.677258	4.95068	2.36824e-05	4.73192e-05	2.19511	LUAD
ABL1	ABL1:NP_009297.2:t871	1.88644	-1.43392	5.34833	2.15041e-06	4.78044e-06	4.16774	LUAD
LMTK2	LMTK2:NP_055731.2:s886	1.80714	0.208003	3.2312	0.00537574	0.00821065	-2.49223	LUAD
FES	FES:NP_001996.1:t421	1.79178	-0.26439	14.8451	2.69632e-27	4.98291e-26	51.4705	LUAD
NRBP2	NRBP2:NP_848659.2:s209	1.78199	-0.513605	14.8506	5.31448e-26	8.51792e-25	48.6093	LUAD
NADK	NADK:NP_001185922.1:s64	1.73418	-0.591058	8.94474	2.84292e-14	1.36951e-13	21.6161	LUAD
MAGI2	MAGI2:NP_001288057.1:s220	1.7322	-0.238284	1.4222	0.174691	0.208689	-5.65939	LUAD
PRPF4B	PRPF4B:NP_003904.3:s277	1.71777	-0.497362	6.9818	3.00457e-09	8.62984e-09	10.5387	LUAD
NEK3	NEK3:NP_002489.1:s455	1.70946	-0.692958	10.4948	7.30397e-17	4.54246e-16	27.686	LUAD
CDK11B	CDK11B:NP_001778.2:s47	1.6752	-0.681027	14.0034	4.68454e-23	5.35833e-22	41.9689	LUAD
MAP3K8	MAP3K8:NP_001231063.1:s141	1.66434	-0.5024	10.0509	1.63141e-15	8.86183e-15	24.6811	LUAD
AKT2	AKT2:NP_001617.1:t451	1.60839	-0.098971	11.7961	5.28863e-20	4.35934e-19	34.8164	LUAD
PDGFRB	PDGFRB:NP_001341945.1:s641	1.60508	-0.974371	7.08807	2.06574e-10	6.6671e-10	12.7729	LUAD
PIK3C2B	PIK3C2B:NP_002637.3:s155	1.60164	-0.382648	12.4647	2.90615e-22	3.04882e-21	39.8963	LUAD
PAK2	PAK2:NP_002568.2:y139	1.6015	-0.549962	10.5141	2.28513e-17	1.48148e-16	28.761	LUAD
WNK2	WNK2:NP_001269323.1:t2157	1.54594	-0.709753	7.34336	2.30662e-09	6.70677e-09	10.9824	LUAD
PIK3R6	PIK3R6:NP_001010855.1:s358	1.53734	-2.75814	0.95069	0.355424	0.398298	-6.23381	LUAD
MAPK3	MAPK3:NP_001035145.1:y204	1.53011	-0.923814	2.529	0.0206784	0.0289364	-3.91169	LUAD
GRK6	GRK6:NP_002073.2:s484t485	1.51993	-0.548382	7.93714	4.79975e-11	1.66617e-10	14.5895	LUAD
CHEK2	CHEK2:NP_001005735.1:t432	1.49552	-0.678675	9.57313	1.88367e-15	1.01683e-14	24.3541	LUAD
TNK1	TNK1:NP_001238831.1:s468	1.44132	-0.946151	3.5668	0.00134568	0.00220654	-1.63018	LUAD
DCLK1	DCLK1:NP_001317000.1:s77	1.44031	-0.6705	6.01223	1.26229e-07	3.16976e-07	6.8421	LUAD
SPEG	SPEG:NP_005867.3:t2844	1.42408	-0.678146	8.20667	8.86575e-13	3.71889e-12	18.1728	LUAD
PIP5K1B	PIP5K1B:NP_001265182.1:s413	1.41857	-0.447216	9.33996	8.54145e-15	4.31896e-14	22.8875	LUAD
PRKCH	PRKCH:NP_006246.2:s317	1.40316	-0.485112	9.90478	1.84113e-16	1.10149e-15	26.6063	LUAD
PKLR	PKLR:NP_000289.1:s144	1.39548	-0.483164	7.52715	2.48519e-11	8.9004e-11	14.868	LUAD
PHKA1	PHKA1:NP_001116142.1:s758	1.37098	-0.525379	8.46176	2.5041e-13	1.10483e-12	19.4281	LUAD
MET	MET:NP_000236.2:t977	1.35936	-0.363077	9.76131	3.37877e-15	1.76519e-14	23.9076	LUAD
PFKM	PFKM:NP_000280.1:s377	1.32308	-0.23039	12.4879	2.58805e-22	2.73722e-21	40.0121	LUAD
PANK1	PANK1:NP_683878.1:s215	1.30265	-0.48704	7.27356	1.21246e-10	4.01728e-10	13.3646	LUAD
RPS6KA5	RPS6KA5:NP_001309158.1:s448	1.29775	-0.27135	6.14119	7.7129e-08	1.97989e-07	7.32803	LUAD
PRKG2	PRKG2:NP_001269414.1:s431	1.27414	-0.386724	3.38207	0.00216841	0.00347657	-2.08724	LUAD
PRKCA	PRKCA:NP_002728.1:s226	1.25815	-0.133088	5.50731	2.71173e-07	6.55775e-07	5.68282	LUAD
CAMK2B	CAMK2B:NP_001211.3:s280	1.22757	-0.675426	1.8567	0.082376	0.104285	-5.02656	LUAD
TAOK1	TAOK1:NP_065842.1:s9	1.20013	-0.74548	5.03347	3.17328e-06	6.8978e-06	3.49115	LUAD
STK3	STK3:NP_001243241.1:s344	1.14755	-0.505655	3.45201	0.000862861	0.00144683	-1.98138	LUAD
NUMBL	NUMBL:NP_001276908.1:s370	1.1458	-0.505787	6.88167	1.22213e-09	3.65794e-09	11.1799	LUAD
PFKL	PFKL:NP_001002021.2:s813	1.13219	-0.651685	4.41655	6.12065e-05	0.000117677	0.975384	LUAD
PRKAB2	PRKAB2:NP_005390.1:s108	1.12061	-0.533755	7.48825	9.70145e-10	2.93417e-09	11.7888	LUAD
PRKAB1	PRKAB1:NP_006244.2:s108	1.11171	-0.310309	12.0595	2.20783e-21	2.06955e-20	37.8719	LUAD
AKT3	AKT3:NP_005456.1:t443	1.0841	-0.00537866	1.71666	0.101829	0.126901	-5.37189	LUAD
HSPB8	HSPB8:NP_055180.1:t87	1.06877	-0.505758	4.21285	0.000128289	0.000235908	0.308278	LUAD
BCR	BCR:NP_004318.3:s215	1.06707	-0.212291	7.11827	3.00934e-10	9.51158e-10	12.5002	LUAD
IKBKB	IKBKB:NP_001177649.1:t691	1.02368	-0.561354	5.17639	1.19522e-06	2.73789e-06	4.26211	LUAD
ITPKB	ITPKB:NP_002212.3:s120	0.970454	-0.168722	8.85117	2.70794e-14	1.31179e-13	21.6057	LUAD
MINK1	MINK1:NP_722549.2:s993	0.95833	0.0284999	2.92272	0.00571162	0.00869553	-3.2566	LUAD
CAMK2D	CAMK2D:NP_001212.2:t287	0.956169	-0.495083	6.50261	6.68368e-09	1.87309e-08	9.51141	LUAD
TRIM24	TRIM24:NP_003843.3:s777	0.952672	-0.362883	4.49395	2.17713e-05	4.36181e-05	1.53932	LUAD
LRRK2	LRRK2:NP_940980.3:s973	0.926831	-1.35921	0.911899	0.375725	0.418879	-6.2299	LUAD
GAK	GAK:NP_005246.2:s1176	0.916575	0.182342	2.63815	0.0148307	0.0212281	-3.75052	LUAD
TRIM28	TRIM28:NP_005753.1:s473	0.893649	-0.241158	3.853	0.000387705	0.000678125	-0.75857	LUAD
BRD3	BRD3:NP_031397.1:s281	0.88944	-0.128126	3.8917	0.000200863	0.000361428	-0.571225	LUAD
MARK3	MARK3:NP_001122390.2:s469	0.887182	-0.284034	3.42208	0.000919653	0.0015371	-2.09396	LUAD
DCK	DCK:NP_000779.1:t72	0.879323	-0.362669	5.70034	1.24769e-07	3.13463e-07	6.46932	LUAD
BTK	BTK:NP_000052.1:t191	0.863167	-0.273958	2.33945	0.0281309	0.0385852	-4.3688	LUAD
ITPKC	ITPKC:NP_079470.1:s322	0.851595	-0.0264927	8.01048	1.88141e-12	7.63294e-12	17.3946	LUAD
ULK2	ULK2:NP_001136082.1:s779	0.850965	-0.11991	5.0346	2.28325e-06	5.06706e-06	3.65955	LUAD
PRKAA2	PRKAA2:NP_006243.2:s377	0.848969	-0.293897	9.49235	1.03217e-15	5.73267e-15	24.8555	LUAD
ALPK3	ALPK3:NP_065829.3:s1406	0.816312	-0.482689	3.46654	0.000822969	0.00138284	-1.93684	LUAD
PANK4	PANK4:NP_060686.2:y391	0.799485	0.235021	2.38356	0.0224551	0.0312709	-4.45911	LUAD
TWF2	TWF2:NP_009215.1:y309	0.77628	-0.692248	2.04248	0.052444	0.0688253	-4.92528	LUAD
MAP2K2	MAP2K2:NP_109587.1:s222	0.776163	-0.675491	4.02577	0.000125384	0.000230894	-0.121087	LUAD
BMP2K	BMP2K:NP_942595.1:s1029s1031s1032	0.764718	-0.409033	3.8822	0.000430349	0.000749179	-0.727294	LUAD
SGK3	SGK3:NP_001028750.1:s126s129	0.762487	-0.194834	9.51393	9.24458e-16	5.16205e-15	24.9652	LUAD
LATS2	LATS2:NP_055387.2:s380	0.720244	-1.34632	2.03932	0.0458621	0.0608799	-5.38126	LUAD
DAPK1	DAPK1:NP_001275658.1:s289	0.713705	-0.390881	5.15	1.41637e-06	3.22596e-06	4.12432	LUAD
MAP4K3	MAP4K3:NP_001257354.1:s377	0.705039	-0.383193	7.66787	1.03549e-11	3.84917e-11	15.7043	LUAD
CDK16	CDK16:NP_001163931.1:s193	0.703426	-0.0927017	4.16304	6.92641e-05	0.000132141	0.362223	LUAD
TTN	TTN:NP_001243779.1:s33614	0.691723	-0.197122	6.49844	2.97565e-09	8.55151e-09	10.1114	LUAD
MARK1	MARK1:NP_001273053.1:t504	0.67565	0.0464746	6.25897	9.10938e-09	2.51622e-08	9.01027	LUAD
TRRAP	TRRAP:NP_001231509.1:s2051	0.659797	-0.73257	1.32218	0.198798	0.23452	-6.03592	LUAD
RIOK1	RIOK1:NP_113668.2:s22	0.653203	-0.158472	5.36565	7.91699e-07	1.84033e-06	4.81917	LUAD
SCYL1	SCYL1:NP_001041683.1:s730	0.651921	-0.13032	1.57907	0.121723	0.149399	-6.00385	LUAD
MAP4K5	MAP4K5:NP_006566.2:s335	0.633648	-0.334982	3.91838	0.000161001	0.000292539	-0.493574	LUAD
PEAK1	PEAK1:NP_079052.2:y635	0.632488	-0.277451	1.73818	0.0933384	0.117135	-5.52366	LUAD
ERN1	ERN1:NP_001424.3:s533	0.611701	-0.418876	3.60315	0.000513368	0.000885688	-1.51892	LUAD
BRD2	BRD2:NP_001106653.1:s298s301	0.591164	-0.409021	1.19342	0.236344	0.273932	-6.84365	LUAD
NUAK2	NUAK2:NP_112214.2:s479	0.583352	-0.174494	1.35112	0.189485	0.224554	-5.99883	LUAD
STK4	STK4:NP_006273.1:s320	0.571048	-0.271496	2.62032	0.0120459	0.0174392	-4.00623	LUAD
PRKCD	PRKCD:NP_001341605.1:s683	0.567341	-0.217449	4.04212	0.000107914	0.000201147	-0.0622462	LUAD
PNKP	PNKP:NP_009185.2:t118	0.566096	-0.100695	2.43945	0.0226267	0.0314845	-4.17074	LUAD
PRKAR2B	PRKAR2B:NP_002727.2:s83s85	0.559959	-0.0528919	4.49751	2.0116e-05	4.04736e-05	1.57193	LUAD
NEK4	NEK4:NP_001180462.1:s368	0.552901	-0.279516	4.30752	4.17988e-05	8.14489e-05	0.874307	LUAD
TLK2	TLK2:NP_001271262.1:s94	0.533368	-0.276045	4.0097	0.000119057	0.000219866	-0.175338	LUAD
ITPKA	ITPKA:NP_002211.1:s131	0.532444	0.0828608	3.80065	0.000283351	0.000500151	-0.867966	LUAD
MAP4K1	MAP4K1:NP_001036065.1:s586	0.513485	-0.28089	2.53173	0.0137176	0.0197383	-4.38073	LUAD
AK1	AK1:NP_000467.1:s178	0.511789	-0.24075	4.34799	3.24623e-05	6.40732e-05	1.03935	LUAD
MAST3	MAST3:NP_055831.1:s146	0.487299	-0.59323	2.58634	0.0111032	0.0161419	-4.43681	LUAD
PFKFB2	PFKFB2:NP_006203.2:s466	0.478971	-0.257015	5.85965	5.66117e-08	1.47583e-07	7.2163	LUAD
RIPK4	RIPK4:NP_065690.2:s372	0.467076	-0.194365	3.53837	0.000615869	0.00104859	-1.74129	LUAD
TTBK2	TTBK2:NP_775771.3:s786	0.457614	-0.218263	2.56449	0.0129174	0.0186333	-4.25095	LUAD
DGKQ	DGKQ:NP_001338.2:s22	0.442192	-0.151684	1.95476	0.0608201	0.0789597	-5.15837	LUAD
RAF1	RAF1:NP_001341618.1:s29	0.432294	-0.371682	2.23513	0.0278674	0.038244	-5.18466	LUAD
MAST4	MAST4:NP_001277157.1:s166	0.43176	-0.157122	3.08601	0.00289734	0.00455522	-2.99121	LUAD
PRKCZ	PRKCZ:NP_001229803.1:s119	0.407263	-0.0712255	1.5152	0.146559	0.177615	-5.63892	LUAD
TNIK	TNIK:NP_001155033.1:s611	0.402653	-0.088125	2.27063	0.0253452	0.0350141	-5.1483	LUAD
NR4A3	NR4A3:NP_008912.2:s376	0.395973	-0.256096	2.21208	0.0291791	0.0399387	-5.29323	LUAD
TYK2	TYK2:NP_003322.3:y292	0.395969	-0.15746	3.92436	0.000157568	0.000286603	-0.473044	LUAD
MKNK2	MKNK2:NP_951009.1:s437	0.39093	-0.238342	2.99281	0.00346333	0.00539444	-3.37527	LUAD
PTK2B	PTK2B:NP_004094.3:s375	0.382854	-0.217311	3.07964	0.00265988	0.00421121	-3.13154	LUAD
CDC42BPA	CDC42BPA:NP_003598.2:s1706	0.361694	-0.16163	2.85388	0.00526454	0.00805028	-3.73719	LUAD
PTK7	PTK7:NP_001257327.1:s803	0.357179	-0.110905	2.7489	0.00706712	0.0105976	-4.02823	LUAD
TAOK3	TAOK3:NP_001333416.1:s331	0.352883	-1.00883	1.09681	0.275396	0.315771	-7.07843	LUAD
HK3	HK3:NP_002106.2:s191	0.316843	-0.13149	1.95199	0.0540289	0.0707801	-5.75485	LUAD
RPS6KC1	RPS6KC1:NP_001129610.1:s411	0.296238	-0.374845	1.16112	0.250303	0.289171	-6.73321	LUAD
BMPR2	BMPR2:NP_001195.2:s940	0.289818	-0.0153179	1.39583	0.167334	0.20087	-6.51255	LUAD
PKD2	PKD2:NP_000288.1:s166	0.274376	-0.194776	1.65014	0.102233	0.127374	-6.30619	LUAD
EIF2AK3	EIF2AK3:NP_001300844.1:s404	0.269676	-0.295824	0.810985	0.429597	0.473752	-6.31669	LUAD
MAP3K13	MAP3K13:NP_001229243.1:s570	0.2662	-0.208136	1.84439	0.0680129	0.0875535	-6.01551	LUAD
ABL2	ABL2:NP_005149.4:t584	0.264664	0.564388	0.758755	0.45552	0.499159	-6.61241	LUAD
VRK2	VRK2:NP_001123952.1:t336	0.263985	-0.390372	1.06409	0.292345	0.332708	-6.76175	LUAD
WEE1	WEE1:NP_003381.1:s165	0.25322	-0.0565576	1.46287	0.150849	0.182516	-6.17449	LUAD
ILK	ILK:NP_001014794.1:s186	0.253054	-0.930293	1.09784	0.274844	0.315209	-7.09793	LUAD
EIF2AK1	EIF2AK1:NP_001127807.1:s257	0.232231	-0.201268	1.49563	0.13897	0.16893	-6.42222	LUAD
MAP3K10	MAP3K10:NP_002437.2:t558	0.229682	0.178946	1.37806	0.171306	0.20507	-6.73306	LUAD
CDK17	CDK17:NP_001163935.1:s146	0.202091	0.0360895	0.539996	0.592662	0.630545	-6.97486	LUAD
IRAK4	IRAK4:NP_001107654.1:s157	0.196049	-0.186407	1.36865	0.175274	0.209241	-6.59401	LUAD
FGR	FGR:NP_001036194.1:y180	0.190255	-0.337334	0.989635	0.32511	0.366942	-7.12234	LUAD
MELK	MELK:NP_001243616.1:s457	0.185303	-0.244639	1.0797	0.285401	0.32599	-6.74514	LUAD
BRD4	BRD4:NP_490597.1:t1186	0.168672	-0.245047	1.11084	0.269233	0.309252	-7.08363	LUAD
NEK11	NEK11:NP_001139475.1:s387	0.149293	-0.195412	0.880666	0.382665	0.426251	-6.9395	LUAD
CSNK1A1	CSNK1A1:NP_001020276.1:s341	0.128794	-0.0514602	0.955731	0.341869	0.38427	-7.15526	LUAD
SPHK2	SPHK2:NP_001191087.1:s328	0.12454	0.279798	0.526999	0.600696	0.638831	-7.14524	LUAD
PRKD3	PRKD3:NP_005804.1:s27	0.120955	0.0257046	0.596378	0.553074	0.592678	-7.264	LUAD
PI4K2A	PI4K2A:NP_060895.1:s47	0.115102	0.063616	0.87892	0.381499	0.425043	-7.3139	LUAD
CAMKK2	CAMKK2:NP_001257414.1:s495	0.0998331	-0.218614	0.781325	0.436563	0.480821	-7.35283	LUAD
PIK3R4	PIK3R4:NP_055417.1:s853	0.0828148	-0.210738	0.636288	0.526048	0.567352	-7.48269	LUAD
NUAK1	NUAK1:NP_055655.1:s455	0.0821359	-0.28862	0.836027	0.405083	0.448911	-7.3507	LUAD
RIPK2	RIPK2:NP_003812.1:s363	0.0591461	-0.329656	0.227995	0.82057	0.84414	-7.30391	LUAD
ALPK1	ALPK1:NP_001095876.1:s721	0.0549636	-1.43375	0.133809	0.893861	0.908913	-7.61066	LUAD
ROCK2	ROCK2:NP_001308572.1:t1126	0.0547876	0.0661093	0.181738	0.85682	0.876569	-7.1222	LUAD
PAK1	PAK1:NP_001122092.1:s204	0.0502176	-0.216421	0.108776	0.914168	0.927121	-6.99018	LUAD
PRKCQ	PRKCQ:NP_001269573.1:s659	0.038199	-0.174729	0.361619	0.718444	0.749624	-7.59374	LUAD
MAGI3	MAGI3:NP_001136254.1:s676	0.0362592	0.180612	0.181393	0.856646	0.876564	-7.4269	LUAD
STK25	STK25:NP_001258906.1:t166	0.0270535	0.136945	0.0706189	0.944024	0.953754	-7.24749	LUAD
PBK	PBK:NP_001265874.1:s59	0.0237534	-4.03845	0.0408652	0.967734	0.973168	-6.92922	LUAD
LIMK2	LIMK2:NP_001026971.1:s272	0.0202781	0.286728	0.177678	0.859508	0.878454	-7.46813	LUAD
PTK2	PTK2:NP_001339623.1:s910	-0.00721957	-0.541321	-0.0440848	0.964923	0.970905	-7.70069	LUAD
MYLK	MYLK:NP_444253.3:s305	-0.00923772	0.0880997	-0.0903205	0.928209	0.939242	-7.69756	LUAD
MTOR	MTOR:NP_004949.1:s2481	-0.0367617	-0.755349	-0.182112	0.855885	0.87613	-7.64291	LUAD
UCK1	UCK1:NP_001248379.1:s244	-0.0430475	-0.485831	-0.151751	0.879943	0.896165	-7.35929	LUAD
PFKFB3	PFKFB3:NP_004557.1:s22	-0.0857374	-0.0128846	-0.708873	0.480012	0.522908	-7.4491	LUAD
PI4KA	PI4KA:NP_001349791.1:s1405	-0.0927012	-0.508852	-0.474827	0.636106	0.67277	-7.50011	LUAD
NDRG1	NDRG1:NP_001128714.1:t328s330	-0.108417	-0.0661962	-0.551084	0.583604	0.621672	-7.27294	LUAD
PFKP	PFKP:NP_001229268.1:s378	-0.112995	-0.288964	-0.49986	0.618386	0.655497	-7.51135	LUAD
LATS1	LATS1:NP_004681.1:t17	-0.147729	-0.0898649	-0.65258	0.51568	0.557437	-7.42292	LUAD
TTK	TTK:NP_001160163.1:s435	-0.151543	-0.0569038	-0.842067	0.401968	0.445606	-7.28096	LUAD
FRK	FRK:NP_002022.1:y46	-0.157923	-0.0113654	-0.874832	0.384203	0.42778	-7.20454	LUAD
CALM1	CALM1:NP_001350599.1:y101	-0.185777	0.135948	-0.765624	0.449586	0.493073	-6.77527	LUAD
CLK4	CLK4:NP_065717.1:s138	-0.190848	0.114747	-1.20344	0.233267	0.270887	-6.72708	LUAD
MAP4K4	MAP4K4:NP_001229488.1:s900	-0.200453	0.41191	-0.450657	0.656355	0.691473	-6.80156	LUAD
PAK4	PAK4:NP_001014831.1:s104	-0.205085	-0.1365	-0.560126	0.580679	0.618811	-6.74508	LUAD
ERBB3	ERBB3:NP_001973.2:s982	-0.208822	-0.526486	-0.75022	0.456599	0.49981	-7.0461	LUAD
EGFR	EGFR:NP_001333828.1:s1019	-0.217144	-0.0547496	-1.36183	0.176355	0.210386	-6.75504	LUAD
EEF2K	EEF2K:NP_037434.1:s441	-0.222537	-0.136305	-1.30976	0.193868	0.229277	-6.73831	LUAD
MAP3K5	MAP3K5:NP_005914.1:s1240	-0.23797	0.0468447	-1.8679	0.0650097	0.0839581	-5.91056	LUAD
CDK14	CDK14:NP_001274064.1:s95	-0.23831	-0.143476	-1.0619	0.29323	0.333642	-6.77459	LUAD
PKN1	PKN1:NP_002732.3:s69	-0.246184	-0.181052	-1.42208	0.159671	0.192161	-6.46841	LUAD
MAP3K6	MAP3K6:NP_001284538.1:t221	-0.249843	0.0048276	-0.874147	0.392639	0.436331	-6.40655	LUAD
TGFBR2	TGFBR2:NP_001020018.1:s573	-0.260187	0.118868	-2.65195	0.00974705	0.0142984	-4.14585	LUAD
PRKACB	PRKACB:NP_891993.1:y378	-0.267722	-0.219866	-1.03757	0.304048	0.344969	-6.83029	LUAD
ERBB2	ERBB2:NP_001005862.1:t671	-0.272943	-0.0217462	-1.84914	0.0675613	0.0870585	-5.96615	LUAD
RIPK3	RIPK3:NP_006862.2:s316	-0.2902	-0.186736	-1.09879	0.280169	0.320749	-6.46596	LUAD
ULK1	ULK1:NP_003556.1:s623	-0.318328	0.433961	-1.15063	0.263751	0.303425	-6.13083	LUAD
MAP2K6	MAP2K6:NP_002749.2:s207	-0.325645	-0.383338	-1.18258	0.241382	0.279548	-6.75173	LUAD
PRKCE	PRKCE:NP_005391.1:t710	-0.331717	0.0733254	-1.67318	0.105603	0.131384	-5.62664	LUAD
TAF1	TAF1:NP_001273003.1:s1701	-0.365143	0.117342	-2.32679	0.0229821	0.0319364	-4.85006	LUAD
SYK	SYK:NP_001167638.1:s297	-0.375204	0.285565	-3.39564	0.000975015	0.00162492	-2.19652	LUAD
MAPK1	MAPK1:NP_002736.3:t181y187	-0.3765	0.175907	-3.12152	0.00233767	0.0037341	-3.01194	LUAD
SLK	SLK:NP_001291672.1:s565	-0.382515	-0.380567	-1.95817	0.0529261	0.069423	-5.80495	LUAD
PRKRA	PRKRA:NP_003681.1:s130	-0.382581	-0.113567	-1.87952	0.0631274	0.0817304	-5.93183	LUAD
PRKCI	PRKCI:NP_002731.4:t564	-0.387287	0.0323281	-2.82023	0.00622556	0.00940627	-3.69718	LUAD
CDK1	CDK1:NP_001307847.1:t14y15	-0.398273	-0.243262	-1.40435	0.168216	0.201742	-6.20267	LUAD
MAP3K3	MAP3K3:NP_002392.2:s250	-0.423512	-0.0536717	-3.98837	0.000127853	0.000235357	-0.249625	LUAD
PAK6	PAK6:NP_001263646.1:s560	-0.424758	-0.304364	-1.68775	0.0954244	0.119509	-6.15013	LUAD
NEK6	NEK6:NP_001138473.1:s240	-0.4525	0.291947	-3.38902	0.00104025	0.00172754	-2.18401	LUAD
BUB1B	BUB1B:NP_001202.4:s670	-0.454825	-0.340609	-3.1042	0.0025461	0.00404587	-3.01917	LUAD
CLK3	CLK3:NP_001123500.1:s224s226	-0.45953	-0.437087	-1.59984	0.119596	0.147206	-5.81256	LUAD
EIF2AK4	EIF2AK4:NP_001013725.2:t667	-0.481664	0.122855	-1.28481	0.211888	0.248214	-6.05757	LUAD
PPIP5K2	PPIP5K2:NP_001263206.1:s38	-0.497258	-0.400615	-1.10339	0.281484	0.3219	-6.26795	LUAD
PPIP5K1	PPIP5K1:NP_001124330.1:s987	-0.500129	-0.534529	-1.41527	0.165013	0.198268	-6.18774	LUAD
STK39	STK39:NP_037365.2:s385	-0.515567	-0.161814	-4.4062	3.67509e-05	7.21267e-05	1.16091	LUAD
CDK7	CDK7:NP_001310998.1:s280	-0.528069	0.094941	-3.9701	0.000143765	0.000263248	-0.309594	LUAD
CLK2	CLK2:NP_001281267.1:s142	-0.552571	0.127525	-4.89816	3.79289e-06	8.16943e-06	3.13927	LUAD
MAP2K5	MAP2K5:NP_001193733.1:s275	-0.56503	-0.452205	-2.46029	0.0161979	0.0230391	-4.59543	LUAD
TESK2	TESK2:NP_001307729.1:s286	-0.566235	0.229595	-2.14833	0.0443998	0.0590292	-4.64745	LUAD
CDC42BPG	CDC42BPG:NP_059995.2:s1462	-0.589003	0.269218	-2.5525	0.0136973	0.0197145	-4.2273	LUAD
LYN	LYN:NP_001104567.1:s11	-0.589402	0.117387	-5.10295	1.62642e-06	3.67538e-06	3.96219	LUAD
NME2	NME2:NP_001018147.1:t94	-0.597318	-0.155127	-3.45718	0.000848451	0.00142313	-1.96554	LUAD
RPS6KA2	RPS6KA2:NP_001006933.2:s390	-0.599039	0.0546606	-3.65363	0.000481723	0.000833863	-1.33102	LUAD
AATK	AATK:NP_001073864.2:t493	-0.626716	0.0171467	-7.70772	8.49917e-12	3.18673e-11	15.8999	LUAD
PIP4K2B	PIP4K2B:NP_003550.1:s319	-0.639506	-0.00601847	-3.83347	0.000242294	0.000431197	-0.764793	LUAD
CMPK1	CMPK1:NP_057392.1:s212	-0.664075	0.226769	-2.08439	0.0504508	0.0663941	-4.76146	LUAD
PIK3R1	PIK3R1:NP_852664.1:y556	-0.689541	-0.0472192	-4.15659	8.83492e-05	0.000166507	0.30652	LUAD
MAPK14	MAPK14:NP_001306.1:t180y182	-0.734611	-0.155168	-2.88968	0.00703041	0.0105456	-3.27416	LUAD
RPS6KA3	RPS6KA3:NP_004577.1:t365s369	-0.747929	-0.679421	-3.06122	0.00311732	0.00487891	-3.05915	LUAD
NRK	NRK:NP_940867.2:s1027s1031s1034	-0.771433	0.105493	-2.86434	0.00736851	0.0109988	-3.34042	LUAD
PI4K2B	PI4K2B:NP_060793.2:s466	-0.779984	-0.568097	-2.27306	0.0262555	0.0361754	-4.95906	LUAD
NRBP1	NRBP1:NP_001308286.1:t431	-0.782992	-0.118477	-5.5565	2.18505e-07	5.34225e-07	5.89391	LUAD
MAP4K2	MAP4K2:NP_001294919.1:s328	-0.784839	-0.198005	-2.98887	0.00505198	0.00775264	-3.07042	LUAD
ATR	ATR:NP_001175.2:t1989	-0.79498	-0.0487839	-4.71965	8.89383e-06	1.85187e-05	2.39017	LUAD
MAP3K1	MAP3K1:NP_005912.1:s275	-0.825884	-0.0995217	-2.91008	0.00548127	0.00835954	-3.33809	LUAD
SCYL3	SCYL3:NP_065156.5:s653	-0.83072	0.0376166	-1.20972	0.244434	0.282957	-5.92219	LUAD
PRKDC	PRKDC:NP_001075109.1:t2609	-0.8606	-0.669492	-2.69643	0.00842151	0.0124844	-4.09143	LUAD
MAST2	MAST2:NP_001306174.1:s1380	-0.86511	-0.00428574	-3.93924	0.000149323	0.000272655	-0.421833	LUAD
CAMK4	CAMK4:NP_001310303.1:s356s360	-0.873179	-0.202636	-3.52308	0.000776186	0.00130741	-1.71993	LUAD
PI4KB	PI4KB:NP_001185702.1:s413	-0.878131	-0.14507	-6.60703	2.29153e-09	6.66661e-09	10.428	LUAD
MAP2K3	MAP2K3:NP_001303261.1:s189	-0.885436	0.125652	-5.05036	2.02502e-06	4.51328e-06	3.74895	LUAD
CSNK1D	CSNK1D:NP_620693.1:s401	-0.93947	0.273222	-2.22384	0.0413348	0.055294	-4.41125	LUAD
SRC	SRC:NP_005408.1:s17	-0.951815	-0.933195	-3.40856	0.000934486	0.00156038	-2.15671	LUAD
PHKB	PHKB:NP_000284.1:s34	-0.958945	0.0349051	-5.03983	1.83053e-05	3.6945e-05	2.44849	LUAD
SRPK2	SRPK2:NP_001265202.1:s380	-0.982784	-0.0822116	-6.2268	1.6562e-08	4.48886e-08	8.54436	LUAD
UCKL1	UCKL1:NP_001340404.1:s56	-1.00645	-0.204531	-4.93502	3.10952e-06	6.77623e-06	3.3063	LUAD
MAP3K11	MAP3K11:NP_002410.1:s524	-1.0205	-0.190158	-7.13237	1.43323e-10	4.68982e-10	13.1043	LUAD
HIPK1	HIPK1:NP_938009.1:s1200	-1.02326	-0.0255324	-5.59264	2.16206e-07	5.28854e-07	5.95962	LUAD
RPS6KB2	RPS6KB2:NP_003943.2:s423	-1.03273	0.0327866	-4.60433	1.66717e-05	3.38057e-05	1.88838	LUAD
ICK	ICK:NP_055735.1:y159	-1.03846	-0.0554552	-5.58716	9.23179e-07	2.13544e-06	4.99896	LUAD
RPS6KA1	RPS6KA1:NP_001006666.1:s389	-1.07753	-0.0883529	-7.46483	2.82122e-11	1.00347e-10	14.7118	LUAD
STK32C	STK32C:NP_775846.2:s10	-1.08037	-0.264468	-3.33726	0.00119446	0.00196728	-2.36341	LUAD
WNK3	WNK3:NP_001002838.1:s62	-1.09071	0.230286	-4.4346	6.38665e-05	0.000122564	0.98509	LUAD
CKMT1A	CKMT1A:NP_001015001.1:s318	-1.12046	0.0174975	-8.08185	3.4745e-12	1.36483e-11	16.9224	LUAD
CDK11A	CDK11A:NP_001300825.1:s47	-1.13617	0.145208	-11.1263	2.57114e-15	1.36803e-14	24.5712	LUAD
LCK	LCK:NP_001036236.1:y192	-1.15745	-0.0855124	-6.21239	1.24959e-08	3.41916e-08	8.72766	LUAD
STK10	STK10:NP_005981.3:s438	-1.16597	0.320206	-3.40243	0.00144196	0.00235623	-2.02838	LUAD
TRPM7	TRPM7:NP_001288141.1:s1568	-1.19609	-0.207314	-2.63688	0.0103726	0.0151561	-4.13697	LUAD
VRK1	VRK1:NP_003375.1:s376	-1.21985	-0.0792182	-6.45055	5.35363e-09	1.51506e-08	9.62341	LUAD
CDK18	CDK18:NP_002587.2:s98	-1.25266	0.144512	-10.7886	2.21162e-18	1.5776e-17	31.0138	LUAD
PIP5K1A	PIP5K1A:NP_001129110.1:s68	-1.26072	0.158703	-12.7328	7.65708e-23	8.56966e-22	41.2281	LUAD
MAPK6	MAPK6:NP_002739.1:s189	-1.278	0.0250956	-11.5194	3.36017e-20	2.81441e-19	35.1547	LUAD
OBSCN	OBSCN:NP_001092093.2:s5563	-1.29224	-0.207091	-5.55477	2.20174e-07	5.37801e-07	5.88647	LUAD
SNRK	SNRK:NP_001094064.1:s362	-1.3737	-0.368004	-7.13222	1.43425e-10	4.69022e-10	13.1036	LUAD
DGKZ	DGKZ:NP_001099010.1:s970	-1.37416	0.188331	-8.49383	2.13535e-13	9.51834e-13	19.5863	LUAD
VRK3	VRK3:NP_001295349.1:s136	-1.40798	-0.468236	-6.0821	6.22353e-08	1.61271e-07	7.42721	LUAD
DCLK2	DCLK2:NP_001035350.2:s355	-1.4122	-0.0945764	-8.68232	6.37838e-14	2.9688e-13	20.7543	LUAD
UCK2	UCK2:NP_001350497.1:s233	-1.41504	-0.0156976	-6.43609	1.94794e-08	5.25762e-08	8.63393	LUAD
NEK1	NEK1:NP_001186326.1:s414	-1.45989	-0.0614127	-7.74555	1.3159e-11	4.843e-11	15.5645	LUAD
PXK	PXK:NP_001276024.1:s431	-1.48808	0.428222	-5.90088	2.38067e-07	5.79597e-07	6.27302	LUAD
STK33	STK33:NP_001275987.1:s46	-1.4907	0.257967	-4.01002	0.00106138	0.00176037	-0.914606	LUAD
MAP2K1	MAP2K1:NP_002746.1:s218	-1.5091	0.0220484	-4.3461	0.000530747	0.00091342	-0.234173	LUAD
TRIM33	TRIM33:NP_056990.3:s1119	-1.52807	-0.10558	-12.4585	2.99662e-22	3.13107e-21	39.8657	LUAD
PRKACA	PRKACA:NP_001291278.1:y407	-1.57978	0.172468	-7.23007	1.04532e-10	3.49541e-10	13.4463	LUAD
NEK9	NEK9:NP_001316166.1:s839	-1.58041	0.198822	-8.66337	1.65073e-13	7.38988e-13	19.9121	LUAD
DGKH	DGKH:NP_001191433.1:s699	-1.5942	-1.17562	-2.36329	0.0254082	0.0350917	-4.38486	LUAD
PIK3R5	PIK3R5:NP_001136105.1:s458	-1.59998	-0.242986	-7.61747	6.55643e-11	2.25481e-10	14.13	LUAD
CLK1	CLK1:NP_001155879.1:s182	-1.60093	-0.115561	-6.38386	1.11509e-08	3.06128e-08	9.00651	LUAD
CKM	CKM:NP_001815.2:s164	-1.64346	-0.097895	-3.93832	0.000292027	0.000514939	-0.502749	LUAD
OXSR1	OXSR1:NP_005100.1:s324s325	-1.64365	-0.430739	-3.21816	0.00280279	0.00441593	-2.49677	LUAD
MAP3K4	MAP3K4:NP_001288001.1:s431	-1.65698	-0.0247896	-7.43446	3.89673e-11	1.36728e-10	14.4227	LUAD
PHKG2	PHKG2:NP_000285.1:s324	-1.68989	0.207993	-12.2926	6.86586e-22	6.72724e-21	39.038	LUAD
KALRN	KALRN:NP_001019831.2:t1913	-1.78461	-0.17687	-8.17247	1.72963e-12	7.05576e-12	17.578	LUAD
SIK1	SIK1:NP_775490.2:s575	-1.78743	0.248944	-13.214	3.18922e-21	2.95216e-20	37.8031	LUAD
MAP3K9	MAP3K9:NP_001271159.1:s917	-1.8212	0.278897	-6.06944	9.36824e-07	2.16508e-06	5.38683	LUAD
BRAF	BRAF:NP_001341538.1:s151	-1.86971	0.109693	-6.38332	3.95734e-08	1.04636e-07	8.04495	LUAD
TLK1	TLK1:NP_036422.3:t38	-1.94554	0.0555361	-9.5628	1.02248e-15	5.68492e-15	24.8988	LUAD
FYN	FYN:NP_002028.1:s21	-2.11195	-0.148721	-10.0376	9.46388e-17	5.81608e-16	27.2693	LUAD
MKNK1	MKNK1:NP_001129025.2:s168	-2.17706	-0.0533871	-7.65079	2.73522e-08	7.3141e-08	9.02512	LUAD
CAMK1	CAMK1:NP_003647.1:s333	-2.18584	0.201012	-18.1503	8.45455e-34	3.88535e-32	66.4275	LUAD
SMG1	SMG1:NP_055907.3:s3556	-2.2131	-0.701344	-8.21934	6.82522e-12	2.59279e-11	16.4241	LUAD
NAGK	NAGK:NP_060037.3:s122	-2.25104	0.0379968	-12.3246	5.84987e-22	5.81961e-21	39.1978	LUAD
RIOK3	RIOK3:NP_001335122.1:s196	-2.25411	0.159485	-4.7709	1.40997e-05	2.87814e-05	2.27042	LUAD
PIK3C2A	PIK3C2A:NP_001308307.1:s327	-2.32021	0.0914021	-13.6862	1.81361e-23	2.18517e-22	42.8152	LUAD
KIT	KIT:NP_000213.1:y936	-2.36402	0.0250504	-6.77815	1.53057e-06	3.46783e-06	5.33936	LUAD
BMX	BMX:NP_001712.1:s254	-2.41665	-1.03093	-2.23901	0.0401392	0.0538473	-4.38454	LUAD
IKBKE	IKBKE:NP_001180250.1:s579	-2.46761	0.170225	-9.40711	1.56592e-11	5.72665e-11	16.1497	LUAD
CDKL5	CDKL5:NP_001032420.1:y686	-2.49491	-0.294431	-6.89959	1.73461e-09	5.1007e-09	10.9176	LUAD
PRKAG2	PRKAG2:NP_057287.2:s65	-2.5251	0.117319	-7.38493	1.11109e-08	3.05284e-08	9.68462	LUAD
DYRK1A	DYRK1A:NP_001334650.1:s520	-2.52848	0.0624732	-19.858	6.32584e-37	4.50001e-35	73.6106	LUAD
MASTL	MASTL:NP_001165774.1:s370	-2.54154	0.382295	-18.2904	8.0942e-33	3.02397e-31	64.2423	LUAD
SCYL2	SCYL2:NP_001304713.1:s622	-2.56368	-0.320893	-10.5869	9.76034e-18	6.53163e-17	29.5704	LUAD
CSNK2B	CSNK2B:NP_001269314.1:s202	-2.61249	-0.1313	-3.26471	0.00333453	0.00520319	-2.37716	LUAD
NME3	NME3:NP_002504.2:t111	-2.68021	-0.0201473	-15.2987	3.18674e-28	6.61949e-27	53.6038	LUAD
RIOK2	RIOK2:NP_060813.2:s380s382	-2.75624	0.167071	-8.04395	7.801e-11	2.64948e-10	14.2279	LUAD
PGK1	PGK1:NP_000282.1:s203	-2.77117	0.334872	-17.737	5.10007e-33	1.99133e-31	64.6332	LUAD
PHKA2	PHKA2:NP_000283.1:s729	-2.77117	0.334872	-17.737	5.10007e-33	1.99133e-31	64.6332	LUAD
ACTR2	ACTR2:NP_001005386.1:t122	-2.83117	0.158163	-22.109	5.47808e-40	6.16254e-38	80.6675	LUAD
MARK2	MARK2:NP_001034558.2:s409	-2.89671	-0.0144083	-12.0138	2.50651e-18	1.77576e-17	31.2528	LUAD
CDC42BPB	CDC42BPB:NP_006026.3:s1643	-2.92288	-0.15483	-14.511	8.61984e-26	1.34423e-24	48.0858	LUAD
WNK1	WNK1:NP_001171914.1:s2287s2289s2292	-3.07111	-0.0423747	-11.0572	3.85236e-17	2.45464e-16	28.4569	LUAD
AAK1	AAK1:NP_055726.3:t389	-3.07907	-0.172127	-14.5557	2.68873e-26	4.43256e-25	49.2105	LUAD
MAPK13	MAPK13:NP_002745.1:y182	-3.09944	0.465752	-4.75742	0.000230199	0.000410658	0.588717	LUAD
IRAK3	IRAK3:NP_009130.2:s154	-3.97059	-0.448836	-7.42015	4.87107e-08	1.27691e-07	8.45102	LUAD
ARAF	ARAF:NP_001645.1:s186	-3.97703	-0.604022	-13.9936	4.87299e-23	5.54943e-22	41.9295	LUAD
TAOK2	TAOK2:NP_004774.1:s9	-4.06341	-0.0886135	-25.8886	8.8437e-47	3.53272e-44	96.2027	LUAD
ROCK1	ROCK1:NP_005397.1:t1180	-4.14591	-0.477425	-20.546	2.103e-37	1.65468e-35	74.7393	LUAD
PRKAA1	PRKAA1:NP_001341957.1:s482	-4.32839	-0.7658	-17.0065	1.61245e-30	4.47779e-29	58.9582	LUAD
MAPK7	MAPK7:NP_002740.2:s731	-4.55752	-0.164304	-15.4543	1.55659e-25	2.38447e-24	47.666	LUAD
CDK13	CDK13:NP_003709.3:t1246	-4.57749	-0.338831	-15.0323	6.11424e-16	3.49299e-15	26.3076	LUAD
RPS6KA4	RPS6KA4:NP_001006945.1:s739	-5.20203	-0.266425	-25.3633	5.66438e-44	1.17661e-41	89.8081	LUAD
STK17A	STK17A:NP_004751.2:s28	-5.26252	-0.366515	-24.2653	3.01459e-38	2.48489e-36	76.7712	LUAD
SRPK1	SRPK1:NP_003128.3:s309s311	-5.6859	-0.441178	-17.7072	4.68359e-26	7.5769e-25	49.0362	LUAD
CIT	CIT:NP_001193928.1:s480	-6.0716	-0.706868	-24.4554	1.40829e-39	1.46265e-37	79.7989	LUAD
PRKD2	PRKD2:NP_001073349.1:s183	-6.63905	-0.851968	-31.9402	4.14183e-55	1.07543e-51	115.198	LUAD
PTK2B	PTK2B:NP_004094.3:s375	8.21907	-1.9029	5.1088	3.44957e-07	8.44055e-05	5.65193	OV
NADK	NADK:NP_001185922.1:s46	7.33087	-3.03002	4.55672	5.40803e-06	0.000829114	3.35535	OV
ULK2	ULK2:NP_001136082.1:s528	5.08534	-0.735703	4.47025	8.10895e-06	0.00110878	3.35249	OV
TRRAP	TRRAP:NP_001231509.1:s2051	4.82996	-0.245797	3.0022	0.00270294	0.0951968	-1.70179	OV
PRKCE	PRKCE:NP_005391.1:t710	4.1264	-1.14931	2.56488	0.0103704	0.212692	-2.74959	OV
SPHK2	SPHK2:NP_001191087.1:s425	4.03755	-4.41116	3.54919	0.000392481	0.0236279	-0.0643243	OV
PRKAR1A	PRKAR1A:NP_001263218.1:s83	3.93282	-2.81245	3.45712	0.000553733	0.0295989	-0.362708	OV
PXK	PXK:NP_001276024.1:s431	3.71456	-1.84648	2.30889	0.0210188	0.329012	-3.28655	OV
DGKH	DGKH:NP_001191433.1:s685	3.58921	-3.35415	2.23098	0.0257578	0.368455	-3.43878	OV
PFKL	PFKL:NP_001002021.2:s825	3.37021	-0.362255	2.09485	0.0362694	0.439106	-3.69221	OV
DAPK2	DAPK2:NP_055141.2:s299	3.2331	-1.01461	2.00963	0.044562	0.488606	-3.84276	OV
SCYL3	SCYL3:NP_065156.5:s653	2.81189	-0.384192	1.74781	0.080601	0.631895	-4.26615	OV
PRKAA1	PRKAA1:NP_006242.5:s496	2.45931	-1.7034	1.52866	0.126457	0.753015	-4.57519	OV
PI4KA	PI4KA:NP_477352.3:s1436	2.36558	-2.43719	2.07945	0.0376624	0.443742	-3.89111	OV
KSR1	KSR1:NP_055053.1:t288	2.36381	-0.620471	2.0779	0.0378055	0.443833	-3.8941	OV
ROR2	ROR2:NP_004551.2:s576	2.30362	-1.67296	2.02498	0.0429595	0.480093	-3.99453	OV
RAF1	RAF1:NP_002871.1:s621	2.20152	-1.25109	1.36842	0.171286	0.823024	-4.77498	OV
CLK3	CLK3:NP_001123500.1:s157	2.1771	-0.448395	1.91377	0.0557466	0.527975	-4.19716	OV
RIPK4	RIPK4:NP_065690.2:s386	2.10866	-0.786889	1.8536	0.063896	0.564942	-4.30201	OV
OXSR1	OXSR1:NP_005100.1:s359	2.06476	-1.52512	1.81502	0.0696234	0.588508	-4.3675	OV
TESK1	TESK1:NP_001305159.1:s443	2.04123	-2.62775	1.79433	0.0728626	0.598477	-4.40203	OV
RPS6KA3	RPS6KA3:NP_004577.1:s369	2.01693	-0.912885	1.25368	0.210058	0.87272	-4.90446	OV
PKN2	PKN2:NP_001307636.1:t910	2.00401	-1.22795	1.24565	0.212993	0.87273	-4.9131	OV
MAPK14	MAPK14:NP_001306.1:y182	1.99906	-2.45006	1.24257	0.214124	0.872757	-4.91639	OV
CDK7	CDK7:NP_001310998.1:t129	1.92188	-0.999679	1.68942	0.0912449	0.664886	-4.5711	OV
MAPK1	MAPK1:NP_002736.3:y187	1.89997	-1.16699	1.67016	0.0949951	0.671731	-4.60104	OV
BRD2	BRD2:NP_001106653.1:s298	1.88728	-0.47799	1.1731	0.240852	0.888645	-4.98862	OV
ARAF	ARAF:NP_001645.1:s582	1.8628	-1.72755	1.63749	0.101636	0.684917	-4.65103	OV
PIP5K1A	PIP5K1A:NP_001129108.1:s446	1.83793	-1.75692	1.14242	0.253372	0.894262	-5.01919	OV
DAPK1	DAPK1:NP_001275658.1:s289	1.81834	-2.32509	1.13024	0.258468	0.894262	-5.03111	OV
LATS2	LATS2:NP_055387.2:s576	1.81518	-1.33477	0.651412	0.514831	0.991378	-5.01158	OV
CLK4	CLK4:NP_065717.1:s138	1.74693	-0.950323	1.08586	0.277631	0.905579	-5.07344	OV
MKNK2	MKNK2:NP_951009.1:s452	1.7234	-3.41326	1.07123	0.284154	0.912314	-5.08702	OV
MYLK	MYLK:NP_001308238.1:s1584	1.69182	-4.64172	1.0516	0.29307	0.924992	-5.10495	OV
EIF2AK3	EIF2AK3:NP_001300844.1:s564	1.65868	-1.05669	1.031	0.302625	0.930253	-5.12342	OV
CKB	CKB:NP_001814.2:t322	1.65492	-5.97488	1.02866	0.303723	0.930495	-5.12549	OV
TBK1	TBK1:NP_037386.1:y174	1.62319	-1.00212	1.42686	0.153727	0.80216	-4.9496	OV
PIK3C2A	PIK3C2A:NP_001308307.1:s259	1.58009	-0.601379	0.982149	0.326107	0.940492	-5.16574	OV
DYRK1A	DYRK1A:NP_001334650.1:y312	1.56303	-1.34818	0.971546	0.331357	0.942747	-5.17466	OV
DGKZ	DGKZ:NP_001099010.1:t896	1.54799	-1.3567	1.36075	0.173697	0.826529	-5.03484	OV
SIK1	SIK1:NP_775490.2:s575	1.52191	-2.23072	1.33783	0.181057	0.833938	-5.06346	OV
MYO3B	MYO3B:NP_620482.3:s1135	1.45608	-1.18845	1.27996	0.200662	0.860767	-5.13354	OV
MNAT1	MNAT1:NP_001171434.1:s237	1.45106	-0.0515502	1.27554	0.202218	0.861911	-5.13875	OV
SPEG	SPEG:NP_005867.3:s435	1.44687	0.158435	0.899345	0.368542	0.963025	-5.23279	OV
MAP2K4	MAP2K4:NP_001268364.1:s91	1.43297	-1.84547	1.25964	0.207898	0.871494	-5.1574	OV
LRRK2	LRRK2:NP_940980.3:s973	1.40803	-1.76307	1.23772	0.215917	0.872757	-5.18272	OV
CAMKK2	CAMKK2:NP_705719.2:s495	1.32722	-1.58097	1.16668	0.243433	0.890418	-5.26174	OV
CDK13	CDK13:NP_003709.3:s525	1.31954	-0.833623	1.15994	0.246169	0.893901	-5.269	OV
CLK2	CLK2:NP_001281267.1:s50	1.3195	-0.359535	1.1599	0.246185	0.893901	-5.26904	OV
PTK7	PTK7:NP_001257327.1:s1063	1.26324	-1.87501	0.785206	0.432396	0.979661	-5.31554	OV
BRD4	BRD4:NP_490597.1:s601	1.26176	-1.76392	1.10915	0.267458	0.901509	-5.32231	OV
DCLK2	DCLK2:NP_001035350.2:s362	1.25677	-0.2067	1.10476	0.269355	0.901509	-5.3268	OV
PKN3	PKN3:NP_037487.2:t860	1.23348	-5.19862	0.766706	0.443318	0.984711	-5.3279	OV
BUB1	BUB1:NP_001265545.1:s576	1.21639	-3.29995	1.06926	0.285042	0.913808	-5.36251	OV
NEK3	NEK3:NP_001139571.1:s338	1.19425	-1.93184	0.742324	0.457951	0.986449	-5.34373	OV
RPS6KA5	RPS6KA5:NP_001309157.1:s340	1.18502	-0.815946	0.736581	0.461436	0.986449	-5.34739	OV
PRKAG2	PRKAG2:NP_001035723.1:s78	1.17612	-1.07691	1.03386	0.301286	0.928788	-5.39694	OV
HIPK3	HIPK3:NP_001041665.1:y359	1.14682	-0.618576	1.00811	0.313485	0.935113	-5.42127	OV
NEK6	NEK6:NP_001138473.1:s240	1.09421	-1.94375	0.961861	0.336199	0.945146	-5.46341	OV
PIK3CA	PIK3CA:NP_006209.2:s312	1.08266	-1.06087	0.672956	0.501028	0.991378	-5.38599	OV
ULK3	ULK3:NP_001092906.3:s464	1.07225	-0.149283	0.942553	0.345987	0.9509	-5.48042	OV
MAST3	MAST3:NP_055831.1:s146	1.07203	-0.965561	0.942364	0.346084	0.9509	-5.48059	OV
TRIM28	TRIM28:NP_005753.1:s471	1.06447	0.463655	0.661651	0.508247	0.991378	-5.39248	OV
PI4K2A	PI4K2A:NP_060895.1:s47	1.05277	-2.1193	0.925434	0.354816	0.951894	-5.49521	OV
KALRN	KALRN:NP_001019831.2:s2237	1.0112	-0.4507	0.88889	0.374135	0.963025	-5.52588	OV
PRKAB2	PRKAB2:NP_005390.1:s184	1.00586	-1.46794	0.884197	0.376662	0.963025	-5.52973	OV
CDK16	CDK16:NP_001163931.1:s193	0.990775	-1.64723	0.615845	0.538045	0.991378	-5.41766	OV
MAP3K11	MAP3K11:NP_002410.1:s524	0.984535	-1.90794	0.611966	0.540608	0.991378	-5.41971	OV
RIPK2	RIPK2:NP_003812.1:s527	0.984186	-0.450318	0.865144	0.38703	0.963096	-5.54515	OV
MAGI1	MAGI1:NP_001028229.1:s1089	0.974057	-0.407815	0.856241	0.391935	0.963096	-5.55224	OV
CASK	CASK:NP_003679.2:s314	0.966867	-1.75607	0.84992	0.395439	0.966584	-5.55723	OV
PKN1	PKN1:NP_002732.3:s916	0.93804	-1.79723	0.824579	0.409677	0.966804	-5.57686	OV
EPHA2	EPHA2:NP_001316019.1:y540	0.926021	-0.700938	0.814014	0.415703	0.970881	-5.58487	OV
BMP2K	BMP2K:NP_942595.1:s728	0.907078	-1.74642	0.797363	0.425305	0.974011	-5.59728	OV
CHEK1	CHEK1:NP_001107593.1:s296	0.886056	-0.610687	0.778883	0.436111	0.981201	-5.61075	OV
PIP4K2B	PIP4K2B:NP_003550.1:t322	0.876344	-2.06214	0.544717	0.58599	0.993915	-5.45319	OV
PFKP	PFKP:NP_001229268.1:s378	0.812322	-0.806274	0.714068	0.475242	0.991378	-5.65552	OV
MAPK6	MAPK6:NP_002739.1:s189	0.790835	-1.62088	0.69518	0.486998	0.991378	-5.66783	OV
KSR2	KSR2:NP_775869.3:s169	0.772893	-1.49009	0.679408	0.496933	0.991378	-5.67786	OV
SNRK	SNRK:NP_001094064.1:s390	0.76433	-1.48035	0.671881	0.501712	0.991378	-5.68256	OV
STK24	STK24:NP_001027467.2:t172	0.763918	-0.212552	0.474835	0.63494	0.99543	-5.48386	OV
CDK2	CDK2:NP_001789.2:y15	0.763417	-2.4921	0.474524	0.635162	0.99543	-5.48398	OV
CDC42BPA	CDC42BPA:NP_003598.2:s1643	0.758357	-3.89495	0.66663	0.505061	0.991378	-5.68581	OV
PRKCZ	PRKCZ:NP_001229803.1:s44	0.746107	-1.51044	0.655862	0.511964	0.991378	-5.6924	OV
WNK1	WNK1:NP_001171914.1:s2292	0.741495	-0.264886	0.651808	0.514576	0.991378	-5.69485	OV
MAPK13	MAPK13:NP_002745.1:s350	0.729166	-1.73235	0.64097	0.521592	0.991378	-5.70134	OV
PRKCI	PRKCI:NP_002731.4:t416	0.72611	-2.12441	0.638283	0.523339	0.991378	-5.70292	OV
PRPF4B	PRPF4B:NP_003904.3:s93	0.723132	-1.65759	0.635666	0.525044	0.991378	-5.70447	OV
SLK	SLK:NP_001291672.1:s571	0.706383	-1.02804	0.439072	0.660641	0.997401	-5.49792	OV
STK39	STK39:NP_037365.2:t354	0.704581	-2.02851	0.619359	0.535728	0.991378	-5.71393	OV
CSNK1G1	CSNK1G1:NP_001316534.1:s361	0.702462	-0.371888	0.436635	0.662408	0.997401	-5.49884	OV
MAP3K2	MAP3K2:NP_006600.3:s153	0.701944	-0.466662	0.61704	0.537256	0.991378	-5.71526	OV
ITPKB	ITPKB:NP_002212.3:t33	0.684405	-2.60623	0.601623	0.547472	0.991378	-5.72395	OV
MAP2K6	MAP2K6:NP_002749.2:s207	0.679482	-0.949543	0.422351	0.672799	0.997401	-5.50412	OV
NUAK1	NUAK1:NP_055655.1:s445	0.65797	-2.32623	0.578385	0.563048	0.991378	-5.73664	OV
NME3	NME3:NP_002504.2:t111	0.65706	-1.72117	0.577586	0.563588	0.991378	-5.73706	OV
HIPK1	HIPK1:NP_938009.1:s1200	0.64037	-1.17531	0.562914	0.573536	0.991378	-5.7448	OV
TAF1	TAF1:NP_001273003.1:s1701	0.633653	-1.5554	0.557009	0.577563	0.993368	-5.74786	OV
ATM	ATM:NP_000042.3:t1885	0.627029	-0.409143	0.389748	0.696751	0.997401	-5.51552	OV
RPS6KA4	RPS6KA4:NP_001006945.1:t681	0.625675	-0.672995	0.549997	0.582363	0.993915	-5.75145	OV
ALPK1	ALPK1:NP_001095876.1:s783	0.581092	-0.378983	0.510806	0.609525	0.99543	-5.77069	OV
PDPK1	PDPK1:NP_001248745.1:s241	0.579623	-0.700963	0.509515	0.61043	0.99543	-5.77129	OV
PRKACA	PRKACA:NP_001291278.1:t274	0.57759	0.579302	0.507727	0.611683	0.99543	-5.77214	OV
PHKA1	PHKA1:NP_001116142.1:s985	0.563928	-0.766049	0.495718	0.62013	0.99543	-5.77771	OV
NUMBL	NUMBL:NP_001276908.1:s370	0.561445	-0.298266	0.493536	0.621671	0.99543	-5.77871	OV
CDK18	CDK18:NP_002587.2:s98	0.553139	-0.685842	0.486234	0.626837	0.99543	-5.78202	OV
TGFBR2	TGFBR2:NP_001020018.1:s578	0.546177	-2.6346	0.480114	0.631182	0.99543	-5.78475	OV
IRAK1	IRAK1:NP_001020413.1:s526	0.544808	-2.775	0.478911	0.632038	0.99543	-5.78529	OV
ABL2	ABL2:NP_001161709.1:s620	0.539994	-0.0414893	0.474679	0.635051	0.99543	-5.78715	OV
AAK1	AAK1:NP_055726.3:s637	0.539864	-0.333064	0.474565	0.635132	0.99543	-5.7872	OV
PIK3AP1	PIK3AP1:NP_689522.2:s759	0.533041	-2.9353	0.331327	0.740421	0.997401	-5.53365	OV
YES1	YES1:NP_005424.1:y426	0.526666	-0.228739	0.462963	0.643425	0.995445	-5.79224	OV
CAMK1	CAMK1:NP_003647.1:s363	0.524341	-2.84314	0.460919	0.644891	0.995715	-5.79311	OV
MAP4K2	MAP4K2:NP_001294919.1:s328	0.516547	-2.1764	0.454068	0.649813	0.997401	-5.79601	OV
PI4K2B	PI4K2B:NP_060793.2:s17	0.512564	0.381584	0.450567	0.652335	0.997401	-5.79747	OV
FRK	FRK:NP_002022.1:s37	0.51025	-0.918571	0.31716	0.751144	0.997401	-5.5376	OV
TAOK3	TAOK3:NP_001333416.1:s324	0.501881	-1.35532	0.441176	0.659118	0.997401	-5.80135	OV
MAGI2	MAGI2:NP_001288057.1:s727	0.493261	-0.984791	0.433599	0.664611	0.997401	-5.80441	OV
MAPKAPK2	MAPKAPK2:NP_004750.1:t334	0.487951	-2.89649	0.3033	0.761683	0.997401	-5.5413	OV
PRKD2	PRKD2:NP_001073349.1:s710	0.471757	-1.86469	0.414696	0.678395	0.997401	-5.81183	OV
PPIP5K2	PPIP5K2:NP_001263206.1:s1108	0.457671	-1.89582	0.402314	0.687483	0.997401	-5.81651	OV
PBK	PBK:NP_001265874.1:s59	0.451343	-1.44325	0.280545	0.779079	0.997401	-5.54702	OV
MAST1	MAST1:NP_055790.1:s1258	0.447276	-0.585025	0.393176	0.694218	0.997401	-5.81987	OV
TNK1	TNK1:NP_001238831.1:s468	0.435693	-0.578868	0.382994	0.701752	0.997401	-5.82353	OV
PRKCQ	PRKCQ:NP_001269573.1:s649	0.43386	-0.766837	0.381383	0.702947	0.997401	-5.8241	OV
PRKCA	PRKCA:NP_002728.1:s226	0.425698	-1.29805	0.374208	0.708277	0.997401	-5.82661	OV
DDR1	DDR1:NP_001284583.1:y520	0.414996	-3.3786	0.257953	0.796461	0.997401	-5.55226	OV
PRKG1	PRKG1:NP_006249.1:t532	0.412139	-2.58476	0.362289	0.717162	0.997401	-5.83067	OV
PTK2	PTK2:NP_001186578.1:s923	0.410024	-1.86631	0.360429	0.718552	0.997401	-5.83129	OV
IRAK3	IRAK3:NP_009130.2:s110	0.392132	-0.438314	0.344702	0.730343	0.997401	-5.83642	OV
PNKP	PNKP:NP_009185.2:t118	0.391607	-1.60414	0.34424	0.73069	0.997401	-5.83657	OV
PRKAR1B	PRKAR1B:NP_001158230.1:s83	0.389061	-1.49171	0.241832	0.808927	0.997401	-5.55572	OV
AKT2	AKT2:NP_001617.1:t451	0.375654	-0.902568	0.330216	0.74126	0.997401	-5.84094	OV
BRD3	BRD3:NP_031397.1:s263	0.366623	-0.87014	0.227885	0.819752	0.997401	-5.55854	OV
ATR	ATR:NP_001175.2:s435	0.332991	-1.16223	0.292714	0.769762	0.997401	-5.85175	OV
RIPK1	RIPK1:NP_001303990.1:s157	0.329753	-0.454123	0.289867	0.771938	0.997401	-5.85252	OV
TAOK1	TAOK1:NP_065842.1:s965	0.315572	-2.11661	0.277402	0.781491	0.997401	-5.85579	OV
OBSCN	OBSCN:NP_001092093.2:s6831	0.297178	-1.69627	0.261233	0.793931	0.997401	-5.85982	OV
NUAK2	NUAK2:NP_112214.2:s479	0.268375	-0.295938	0.166816	0.867526	0.997401	-5.56892	OV
NEK9	NEK9:NP_001316166.1:t254	0.261874	0.0375565	0.230199	0.817953	0.997401	-5.86687	OV
PDGFRA	PDGFRA:NP_001334757.1:y793	0.255442	-2.69247	0.158778	0.873855	0.997401	-5.57004	OV
PEAK1	PEAK1:NP_079052.2:s281	0.249995	-0.568457	0.219756	0.826076	0.997401	-5.86904	OV
EPHB4	EPHB4:NP_004435.3:t976	0.240081	-0.800247	0.211042	0.832869	0.997401	-5.87078	OV
ERBB3	ERBB3:NP_001973.2:s1134	0.219135	-1.3584	0.19263	0.847262	0.997401	-5.87422	OV
EIF2AK4	EIF2AK4:NP_001013725.2:s230	0.190198	0.635157	0.167193	0.86723	0.997401	-5.87845	OV
BMPR2	BMPR2:NP_001195.2:s863	0.186856	0.0447568	0.116146	0.907545	0.997401	-5.57509	OV
AKT3	AKT3:NP_001193658.1:y38	0.183562	-1.52665	0.16136	0.871821	0.997401	-5.87934	OV
PIP5K1C	PIP5K1C:NP_036530.1:s476	0.174366	-0.799195	0.108382	0.9137	0.997401	-5.57584	OV
EGFR	EGFR:NP_001333828.1:t648	0.168469	-0.68124	0.148092	0.88228	0.997401	-5.88124	OV
NME2	NME2:NP_001018147.1:s122	0.147677	-1.77592	0.129815	0.896722	0.997401	-5.88359	OV
CSNK1D	CSNK1D:NP_620693.1:t387	0.138639	-0.607263	0.12187	0.90301	0.997401	-5.88451	OV
CAMKK1	CAMKK1:NP_115670.1:s458	0.131282	-1.9976	0.115403	0.908134	0.997401	-5.88522	OV
CSNK1G3	CSNK1G3:NP_001026982.1:s366	0.108515	0.0341317	0.0953898	0.924012	0.997401	-5.88718	OV
STK36	STK36:NP_001230242.1:t384	0.105452	-2.78037	0.0926967	0.926151	0.997401	-5.88741	OV
MELK	MELK:NP_001243616.1:s457	0.0964597	-1.48743	0.0847925	0.932432	0.997401	-5.88806	OV
MAP3K1	MAP3K1:NP_005912.1:s275	0.0668977	-1.54819	0.0415822	0.966835	0.997401	-5.58015	OV
MINK1	MINK1:NP_722549.2:s763	0.0534708	-0.465905	0.0470032	0.962514	0.997401	-5.89036	OV
NEK1	NEK1:NP_001186326.1:s896	0.0405165	-2.39546	0.0251842	0.97991	0.998561	-5.58062	OV
TNIK	TNIK:NP_001155032.1:s707	0.0386709	-1.6505	0.0339934	0.972885	0.998203	-5.89085	OV
WNK2	WNK2:NP_001269323.1:s1862	0.0340641	-1.00286	0.0299439	0.976114	0.998499	-5.89097	OV
MAP2K1	MAP2K1:NP_002746.1:s222	0.0238021	-1.52085	0.0147949	0.988197	0.998997	-5.5808	OV
MARK2	MARK2:NP_001034558.2:s486	0.00968617	0.0181024	0.00602072	0.995197	0.999253	-5.58088	OV
PRKDC	PRKDC:NP_001075109.1:s2612	0.00600758	-1.25654	0.00373418	0.997021	0.999253	-5.58089	OV
DCK	DCK:NP_000779.1:s74	-0.0162883	0.0461638	-0.0143181	0.988577	0.998997	-5.89129	OV
MAST4	MAST4:NP_001277157.1:s224	-0.0183085	-1.02892	-0.016094	0.987161	0.998997	-5.89126	OV
WEE1	WEE1:NP_003381.1:s139	-0.0266099	-1.59804	-0.0165402	0.986805	0.998997	-5.58077	OV
TTK	TTK:NP_001160163.1:s281	-0.0381082	-3.15023	-0.0236872	0.981104	0.998778	-5.58065	OV
EPHA1	EPHA1:NP_005223.4:s906	-0.0425565	-0.696917	-0.0374091	0.970161	0.997401	-5.89074	OV
SMG1	SMG1:NP_055907.3:s3556	-0.0439193	0.127761	-0.038607	0.969206	0.997401	-5.8907	OV
TAOK2	TAOK2:NP_004774.1:s486	-0.0451317	-0.848439	-0.0280529	0.977622	0.998499	-5.58055	OV
STK10	STK10:NP_005981.3:s438	-0.0480995	-1.18759	-0.0298976	0.976151	0.998499	-5.58051	OV
MARK4	MARK4:NP_001186796.1:t214	-0.0525593	-1.31648	-0.046202	0.963152	0.997401	-5.8904	OV
RPS6KC1	RPS6KC1:NP_001129610.1:s548	-0.0573325	-0.940505	-0.0356367	0.971574	0.997401	-5.58035	OV
ITPKC	ITPKC:NP_079470.1:s9	-0.0590222	-2.64794	-0.036687	0.970737	0.997401	-5.58031	OV
STK3	STK3:NP_001243241.1:s344	-0.0655207	-0.887587	-0.0575957	0.954075	0.997401	-5.88985	OV
EPHB2	EPHB2:NP_001296122.1:s776	-0.106334	-2.56938	-0.0934723	0.925535	0.997401	-5.88734	OV
PIK3R5	PIK3R5:NP_001136105.1:s458	-0.118528	-0.944021	-0.104192	0.917024	0.997401	-5.88636	OV
RPS6KA1	RPS6KA1:NP_001006666.1:t582	-0.131249	-0.289561	-0.115374	0.908157	0.997401	-5.88523	OV
ULK1	ULK1:NP_003556.1:s469	-0.132909	-0.865025	-0.116833	0.907001	0.997401	-5.88507	OV
CDK11A	CDK11A:NP_076916.2:t580	-0.136181	0.769539	-0.119709	0.904722	0.997401	-5.88476	OV
DDR2	DDR2:NP_001014796.1:y481	-0.16395	-0.725645	-0.14412	0.885416	0.997401	-5.88178	OV
MAP3K12	MAP3K12:NP_001180440.1:s11	-0.16965	-1.19068	-0.14913	0.881461	0.997401	-5.8811	OV
ERBB2	ERBB2:NP_001005862.1:t671	-0.175026	-1.46825	-0.108792	0.913375	0.997401	-5.5758	OV
PIK3R4	PIK3R4:NP_055417.1:s853	-0.199849	-0.639626	-0.175677	0.86056	0.997401	-5.87711	OV
NRBP1	NRBP1:NP_001308286.1:t433	-0.213556	-1.51281	-0.187726	0.851105	0.997401	-5.87508	OV
LYN	LYN:NP_001104567.1:y376	-0.225538	-1.39534	-0.198258	0.842857	0.997401	-5.8732	OV
EEF2K	EEF2K:NP_037434.1:s445	-0.229548	-0.724022	-0.201783	0.8401	0.997401	-5.87255	OV
TESK2	TESK2:NP_001307729.1:s373	-0.235909	-0.835521	-0.207374	0.835732	0.997401	-5.87149	OV
PHKB	PHKB:NP_000284.1:s27	-0.255899	-1.21644	-0.224947	0.822037	0.997401	-5.86798	OV
PKD2	PKD2:NP_000288.1:s812	-0.255899	-1.21644	-0.224947	0.822037	0.997401	-5.86798	OV
TWF2	TWF2:NP_009215.1:s349	-0.267496	-3.68096	-0.16627	0.867956	0.997401	-5.56899	OV
DYRK2	DYRK2:NP_006473.2:y382	-0.270932	-0.717771	-0.238161	0.811773	0.997401	-5.86515	OV
CDK14	CDK14:NP_001274064.1:s95	-0.298743	-1.01747	-0.262609	0.79287	0.997401	-5.85948	OV
HIPK2	HIPK2:NP_001106710.1:y361	-0.320558	-4.09242	-0.199252	0.842079	0.997401	-5.56381	OV
TRIO	TRIO:NP_009049.2:s1724	-0.323084	-1.12794	-0.284005	0.776426	0.997401	-5.85407	OV
LIMK1	LIMK1:NP_001191355.1:s264	-0.323702	-0.225391	-0.201206	0.840551	0.997401	-5.56347	OV
PRKCH	PRKCH:NP_006246.2:t656	-0.371232	-2.7359	-0.32633	0.744198	0.997401	-5.84212	OV
ERBB4	ERBB4:NP_005226.1:s1140	-0.379705	-0.711695	-0.236016	0.813436	0.997401	-5.55692	OV
PLK4	PLK4:NP_001177728.1:s633	-0.397629	-0.545434	-0.247158	0.804803	0.997401	-5.5546	OV
ALPK3	ALPK3:NP_065829.3:s430	-0.4034	-0.812597	-0.354606	0.72291	0.997401	-5.83322	OV
MET	MET:NP_000236.2:t977	-0.405484	-1.73262	-0.25204	0.801028	0.997401	-5.55355	OV
PIKFYVE	PIKFYVE:NP_055855.2:s105	-0.437923	-1.5151	-0.384954	0.700299	0.997401	-5.82283	OV
BRAF	BRAF:NP_004324.2:s365	-0.444308	0.260638	-0.390567	0.696146	0.997401	-5.82082	OV
FGFR1	FGFR1:NP_001167534.1:s792	-0.454018	-0.840105	-0.282208	0.777804	0.997401	-5.54662	OV
EIF2AK2	EIF2AK2:NP_001129123.1:s83	-0.455292	-1.55234	-0.400223	0.689022	0.997401	-5.81729	OV
SRPK1	SRPK1:NP_003128.3:s51	-0.464043	0.353578	-0.288439	0.773031	0.997401	-5.54509	OV
PRKD1	PRKD1:NP_002733.2:s742	-0.464903	-0.545698	-0.408671	0.682811	0.997401	-5.81413	OV
PRKAR2A	PRKAR2A:NP_001308911.1:s99	-0.476487	-1.98613	-0.296174	0.767118	0.997401	-5.54314	OV
SRC	SRC:NP_005408.1:y419	-0.485293	-0.224813	-0.426594	0.669706	0.997401	-5.8072	OV
CDC42BPB	CDC42BPB:NP_006026.3:s1690	-0.488836	-0.358273	-0.429709	0.667439	0.997401	-5.80597	OV
MADD	MADD:NP_001129415.1:s770	-0.500752	-1.45536	-0.440184	0.659837	0.997401	-5.80175	OV
MAP2K2	MAP2K2:NP_109587.1:t396	-0.502008	-1.64027	-0.441287	0.659037	0.997401	-5.8013	OV
CSNK1E	CSNK1E:NP_001885.1:s363	-0.510014	-0.169658	-0.448326	0.653951	0.997401	-5.79841	OV
ACTR2	ACTR2:NP_001005386.1:t122	-0.524846	-1.11782	-0.461363	0.644572	0.995554	-5.79292	OV
MAP4K1	MAP4K1:NP_001036065.1:s326	-0.527785	-1.20248	-0.463947	0.64272	0.99543	-5.79181	OV
MAPK8	MAPK8:NP_001265477.1:y185	-0.569257	-0.226091	-0.500402	0.616829	0.99543	-5.77555	OV
RPS6KB1	RPS6KB1:NP_001258971.1:s424	-0.59283	-0.771379	-0.521124	0.60232	0.99543	-5.76576	OV
STK32C	STK32C:NP_775846.2:s10	-0.593617	-3.30311	-0.521816	0.601838	0.99543	-5.76543	OV
CIT	CIT:NP_001193928.1:s440	-0.616929	-0.888732	-0.542309	0.587647	0.993915	-5.75534	OV
AK2	AK2:NP_001186128.1:t187	-0.617319	-1.43267	-0.542651	0.587411	0.993915	-5.75517	OV
SIK2	SIK2:NP_056006.1:s358	-0.642958	-1.07699	-0.565189	0.571988	0.991378	-5.74362	OV
IKBKB	IKBKB:NP_001177649.1:s670	-0.645527	-1.40312	-0.567448	0.570454	0.991378	-5.74243	OV
CHEK2	CHEK2:NP_001005735.1:s422	-0.663775	-0.141336	-0.583488	0.559609	0.991378	-5.73389	OV
MAP3K8	MAP3K8:NP_001231063.1:s141	-0.664929	-2.1945	-0.584503	0.558927	0.991378	-5.73335	OV
SRPK2	SRPK2:NP_001265202.1:s497	-0.66961	-0.899505	-0.588617	0.556163	0.991378	-5.73111	OV
MARK3	MARK3:NP_001122390.2:t507	-0.715562	-1.37354	-0.256793	0.797357	0.997401	-5.13222	OV
NAGK	NAGK:NP_001317354.1:s25	-0.721102	-1.0952	-0.633881	0.526208	0.991378	-5.70552	OV
RIOK2	RIOK2:NP_001153221.1:s354	-0.726108	-0.686073	-0.451333	0.651783	0.997401	-5.49322	OV
TK1	TK1:NP_003249.3:s231	-0.732715	-0.738682	-0.64409	0.519567	0.991378	-5.69948	OV
PRKAR2B	PRKAR2B:NP_002727.2:s114	-0.735835	-0.631568	-0.457379	0.647432	0.997401	-5.49086	OV
GSK3B	GSK3B:NP_001139628.1:y216	-0.740764	0.0373445	-0.651165	0.514991	0.991378	-5.69524	OV
HSPB8	HSPB8:NP_055180.1:t87	-0.750002	-0.120861	-0.659286	0.509764	0.991378	-5.69032	OV
PRKACB	PRKACB:NP_001229786.1:t205	-0.758635	-0.559481	-0.471551	0.637282	0.99543	-5.48519	OV
CDK9	CDK9:NP_001252.1:t186	-0.759108	-1.63202	-0.66729	0.504639	0.991378	-5.68541	OV
TRIM33	TRIM33:NP_056990.3:s862	-0.792237	-1.06532	-0.696413	0.486226	0.991378	-5.66704	OV
PKMYT1	PKMYT1:NP_001245380.1:t446	-0.806314	-0.7987	-0.708787	0.478513	0.991378	-5.65899	OV
NEK4	NEK4:NP_001180462.1:s474	-0.830066	-0.469715	-0.729666	0.465653	0.986951	-5.6451	OV
MAPK3	MAPK3:NP_001035145.1:y204	-0.837166	-1.87146	-0.735907	0.461846	0.986449	-5.64087	OV
CDKL5	CDKL5:NP_001032420.1:s407	-0.861483	-1.77638	-0.757283	0.448941	0.984711	-5.6261	OV
TLK2	TLK2:NP_001271262.1:s117	-0.871797	-0.262409	-0.541891	0.587935	0.993915	-5.45451	OV
HCK	HCK:NP_001165600.1:y390	-0.884099	-1.91092	-0.777163	0.437125	0.981988	-5.61199	OV
TRIM24	TRIM24:NP_003843.3:s777	-0.890994	-0.232852	-0.783224	0.433559	0.980204	-5.60762	OV
CDK12	CDK12:NP_057591.2:t893	-0.900109	-1.74239	-0.791237	0.42887	0.976403	-5.60178	OV
PAK1	PAK1:NP_001122092.1:t146	-0.906329	-0.909509	-0.563355	0.573236	0.991378	-5.4443	OV
CAMK2D	CAMK2D:NP_001212.2:t287	-0.913083	-2.05494	-0.802641	0.422247	0.973468	-5.59337	OV
PIK3R2	PIK3R2:NP_005018.1:y464	-0.949229	-1.16641	-0.590021	0.555222	0.991378	-5.43107	OV
MASTL	MASTL:NP_001165774.1:s370	-0.953481	0.339609	-0.838153	0.402013	0.966804	-5.56642	OV
ABL1	ABL1:NP_009297.2:s737	-0.957507	-0.759005	-0.841692	0.400029	0.966762	-5.56367	OV
PHKA2	PHKA2:NP_000283.1:s729	-0.966847	-0.976166	-0.849902	0.395449	0.966584	-5.55724	OV
ICK	ICK:NP_055735.1:y159	-0.981333	-1.08042	-0.862636	0.388408	0.963096	-5.54716	OV
MAP3K5	MAP3K5:NP_005914.1:s1240	-0.986095	-2.0808	-0.866822	0.38611	0.963096	-5.54381	OV
BCKDK	BCKDK:NP_001116429.1:s31	-1.00012	-5.01953	-0.621655	0.534217	0.991378	-5.41457	OV
CAMK4	CAMK4:NP_001310303.1:s360	-1.00188	-1.22343	-0.880701	0.378552	0.963025	-5.53259	OV
GALK1	GALK1:NP_000145.1:s230	-1.04267	-1.13407	-0.648101	0.51697	0.991378	-5.40012	OV
AK1	AK1:NP_000467.1:s38	-1.07183	-2.49354	-0.942187	0.346174	0.9509	-5.48074	OV
CKMT1A	CKMT1A:NP_001015001.1:t410	-1.08641	-0.54312	-0.67529	0.499544	0.991378	-5.38463	OV
PANK4	PANK4:NP_060686.2:t414	-1.10626	-0.338672	-0.972456	0.330904	0.942747	-5.45393	OV
PAK2	PAK2:NP_002568.2:t143	-1.10954	0.264305	-0.97534	0.329472	0.942747	-5.45133	OV
MARK1	MARK1:NP_001273053.1:t215	-1.15817	-1.36821	-1.01809	0.308721	0.933406	-5.41192	OV
PRKD3	PRKD3:NP_005804.1:s735	-1.21027	-1.21414	-1.06389	0.287468	0.917587	-5.36781	OV
CDK17	CDK17:NP_001163935.1:s146	-1.28278	-0.843855	-1.12762	0.259573	0.894262	-5.3032	OV
MAST2	MAST2:NP_001306174.1:s1380	-1.35952	-4.48348	-0.84505	0.398152	0.966762	-5.27355	OV
SCYL2	SCYL2:NP_001304713.1:s677	-1.40264	0.149615	-1.23299	0.217679	0.873911	-5.18814	OV
TYRO3	TYRO3:NP_001317193.1:s421	-1.45089	-0.892569	-1.2754	0.202268	0.861911	-5.13892	OV
ROR1	ROR1:NP_005003.2:s577	-1.48725	-0.76468	-1.30736	0.191192	0.845164	-5.10074	OV
RIPK3	RIPK3:NP_006862.2:s316	-1.49417	-1.16119	-1.31345	0.189135	0.843824	-5.09336	OV
PFKFB2	PFKFB2:NP_006203.2:s466	-1.49919	-0.0994979	-1.31786	0.187654	0.842901	-5.08799	OV
UCKL1	UCKL1:NP_060329.2:s56	-1.54461	-1.33191	-1.35778	0.174637	0.828744	-5.03858	OV
ILK	ILK:NP_001014794.1:t173	-1.60145	-2.39803	-1.40775	0.159311	0.80568	-4.97465	OV
MAP3K7	MAP3K7:NP_663304.1:s439	-1.61257	-2.33794	-1.00234	0.316262	0.936967	-5.1485	OV
BUB1B	BUB1B:NP_001202.4:s543	-1.62059	-1.48653	-1.00732	0.313863	0.935113	-5.14419	OV
PFKM	PFKM:NP_000280.1:s775	-1.6293	-3.0907	-1.43223	0.152185	0.799443	-4.94249	OV
CDK1	CDK1:NP_001307847.1:y15	-1.64549	-0.666465	-1.0228	0.306486	0.933153	-5.13066	OV
TTN	TTN:NP_001254479.2:s10638	-1.66582	-3.66305	-1.46433	0.14321	0.78791	-4.89948	OV
PRKAB1	PRKAB1:NP_006244.2:s108	-1.6794	-2.17704	-1.04388	0.296627	0.927623	-5.11192	OV
MAP4K3	MAP4K3:NP_001257354.1:s329	-1.68375	-2.578	-1.48009	0.138956	0.776442	-4.87801	OV
ROCK1	ROCK1:NP_005397.1:s1341	-1.70878	-0.417363	-1.50209	0.133181	0.76724	-4.84766	OV
STK38L	STK38L:NP_055815.1:s454	-1.73409	-1.2772	-1.07788	0.281178	0.906516	-5.08087	OV
IGF1R	IGF1R:NP_000866.1:t1366	-1.7585	-2.1874	-1.5458	0.12226	0.746558	-4.78604	OV
PRKCB	PRKCB:NP_002729.2:t641	-1.85459	-1.8349	-1.15278	0.249096	0.894262	-5.00896	OV
BCR	BCR:NP_004318.3:s698	-1.89639	0.0767212	-1.17875	0.238592	0.887269	-4.9829	OV
CSNK1A1	CSNK1A1:NP_001020276.1:s156	-1.929	-1.33976	-1.69568	0.0900527	0.663632	-4.5613	OV
PRKAA2	PRKAA2:NP_006243.2:s377	-2.14279	-0.624035	-1.88361	0.059716	0.550416	-4.25013	OV
LCK	LCK:NP_001036236.1:y394	-2.18977	-0.140012	-1.92491	0.054337	0.518524	-4.17738	OV
PIK3CD	PIK3CD:NP_001337163.1:y523	-2.2146	-2.46965	-1.37655	0.168756	0.817983	-4.76537	OV
LMTK2	LMTK2:NP_055731.2:s1450	-2.22122	-3.5598	-1.38066	0.167488	0.816198	-4.76049	OV
STK38	STK38:NP_001292031.1:s264	-2.22622	0.0135267	-1.95695	0.0504482	0.502117	-4.11985	OV
MAP4K5	MAP4K5:NP_006566.2:s335	-2.2876	-0.86594	-1.42192	0.155155	0.802487	-4.71072	OV
FYN	FYN:NP_002028.1:y420	-2.36886	0.12346	-1.47243	0.141011	0.783227	-4.64781	OV
VRK3	VRK3:NP_001295349.1:s59	-2.38018	0.155818	-1.47947	0.139122	0.776442	-4.63886	OV
GRK5	GRK5:NP_005299.1:s484	-2.38866	-0.633146	-1.48474	0.13772	0.775321	-4.63214	OV
CDK11B	CDK11B:NP_001778.2:s752	-2.43368	-3.60203	-2.13932	0.0324923	0.412379	-3.77428	OV
DCLK1	DCLK1:NP_001317000.1:s352	-2.48275	0.265624	-2.18245	0.0291555	0.389163	-3.68806	OV
LATS1	LATS1:NP_001337268.1:t141	-2.5328	-1.61086	-2.22644	0.0260602	0.36847	-3.59833	OV
TRPM7	TRPM7:NP_001288141.1:s1493	-2.73254	-1.23179	-1.69849	0.089522	0.663632	-4.33931	OV
CDC42BPG	CDC42BPG:NP_059995.2:s1540	-2.93084	-1.85843	-2.57634	0.0100338	0.210183	-2.82097	OV
EPHB3	EPHB3:NP_004434.2:s591	-3.08764	-0.713813	-2.71417	0.006683	0.165262	-2.48365	OV
MAP3K4	MAP3K4:NP_001288001.1:s109	-3.12156	0.651792	-2.744	0.00610652	0.156846	-2.40835	OV
TWF1	TWF1:NP_002813.3:s143	-3.14231	-0.634847	-2.76224	0.00577644	0.151721	-2.36189	OV
AKT1	AKT1:NP_001014431.1:s126	-3.15824	-1.56447	-1.96309	0.0497297	0.502117	-3.92233	OV
PPIP5K1	PPIP5K1:NP_001124330.1:s964	-3.17641	-1.62319	-1.97439	0.0484312	0.501002	-3.90318	OV
PGK1	PGK1:NP_000282.1:s203	-3.39007	-2.17155	-2.10719	0.0351854	0.429336	-3.66989	OV
NDRG1	NDRG1:NP_001128714.1:t328	-3.43709	-1.8191	-2.13642	0.0327275	0.413451	-3.61651	OV
TLK1	TLK1:NP_036422.3:s159	-3.69895	-0.920494	-3.25154	0.00116078	0.0518892	-1.00069	OV
PAK6	PAK6:NP_001263646.1:s165	-3.74188	-0.616705	-3.28928	0.00101629	0.0463208	-0.886505	OV
MAP3K6	MAP3K6:NP_001284538.1:s906	-3.89445	0.506576	-2.42071	0.0155506	0.274886	-3.05895	OV
PIK3C2B	PIK3C2B:NP_002637.3:s155	-4.51755	-0.0933601	-2.80802	0.00501772	0.139944	-2.18737	OV
PI4KB	PI4KB:NP_001185702.1:s294	-5.30933	-3.96431	-4.66714	3.19103e-06	0.000529825	4.18474	OV
FES	FES:NP_001137255.1:t363	-7.75003	-3.58603	-4.81726	1.5293e-06	0.000284388	4.40647	OV
PAK4	PAK4:NP_001014831.1:s104	NA	-1.07218	NA	NA	NA	NA	OV
MAGI3	MAGI3:NP_001136254.1:s832	NA	-2.11784	NA	NA	NA	NA	OV
MAP4K4	MAP4K4:NP_001229488.1:s580	NA	0.54214	NA	NA	NA	NA	OV
PRKCD	PRKCD:NP_001303256.1:s645	NA	-1.22822	NA	NA	NA	NA	OV
GAK	GAK:NP_001305063.1:s750	NA	0.0506016	NA	NA	NA	NA	OV
ROCK2	ROCK2:NP_001308572.1:s1288	NA	-3.66121	NA	NA	NA	NA	OV
CKM	CKM:NP_001815.2:t166	NA	-0.675551	NA	NA	NA	NA	OV
MAP3K3	MAP3K3:NP_002392.2:s250	NA	-1.27491	NA	NA	NA	NA	OV
TYK2	TYK2:NP_003322.3:y292	NA	-2.80434	NA	NA	NA	NA	OV
MAPKAPK5	MAPKAPK5:NP_003659.2:t182	NA	-2.69649	NA	NA	NA	NA	OV
PRKRA	PRKRA:NP_003681.1:s18	NA	-1.84264	NA	NA	NA	NA	OV
MTOR	MTOR:NP_004949.1:s1261	NA	-2.54831	NA	NA	NA	NA	OV
TTBK2	TTBK2:NP_775771.3:t313	NA	-3.81624	NA	NA	NA	NA	OV
NRBP2	NRBP2:NP_848659.2:s209	NA	-2.05048	NA	NA	NA	NA	OV
PANK1	PANK1:NP_683878.1:s215	7.41999	-0.340054	5.2671	0.000616952	0.00336658	0.10574	UCEC
MAP3K1	MAP3K1:NP_005912.1:s275	7.3429	-2.27436	4.79138	0.00638538	0.020968	-2.24851	UCEC
NADK	NADK:NP_001185922.1:s64	6.21847	-0.646238	7.1879	2.57457e-06	5.3255e-05	5.01888	UCEC
MAP3K6	MAP3K6:NP_001284538.1:s956	5.11403	-0.0666803	3.76395	0.0049171	0.0170937	-1.84297	UCEC
PIK3C2A	PIK3C2A:NP_001308307.1:s297	4.7309	-0.184234	10.6453	2.49992e-09	6.25455e-07	11.6233	UCEC
PIK3AP1	PIK3AP1:NP_689522.2:s785	4.68091	-0.0744102	7.32937	1.14634e-05	0.000159758	3.71805	UCEC
PRKCB	PRKCB:NP_002729.2:t641	4.43054	-0.64266	7.61736	2.08231e-07	8.89467e-06	7.28319	UCEC
MAPK15	MAPK15:NP_620590.2:s415	4.08982	0.0759793	9.21262	1.52783e-08	1.48652e-06	9.87216	UCEC
TLK1	TLK1:NP_036422.3:s159	3.49328	-0.785301	2.27943	0.07718	0.150242	-3.85991	UCEC
PRKCA	PRKCA:NP_002728.1:s226	3.15362	0.747531	1.8329	0.112582	0.20126	-4.51245	UCEC
BRD4	BRD4:NP_490597.1:t1212	3.1004	0.191622	4.60553	0.000542347	0.00304759	-0.0361961	UCEC
PFKM	PFKM:NP_000280.1:s377	3.0406	3.11056	2.39919	0.0451316	0.0984314	-3.82481	UCEC
ATM	ATM:NP_000042.3:s1981	2.98807	-0.329844	7.5999	8.74244e-07	2.44323e-05	6.03008	UCEC
SMG1	SMG1:NP_055907.3:s3556	2.96619	-0.231113	3.34322	0.0111309	0.0324718	-2.51414	UCEC
CDK9	CDK9:NP_001252.1:s347	2.96032	-0.788653	3.29212	0.00443678	0.0157399	-2.32853	UCEC
RIOK2	RIOK2:NP_060813.2:s380s382	2.9579	0.647014	2.92803	0.0158599	0.0429747	-3.06082	UCEC
MAP3K8	MAP3K8:NP_001231063.1:s141	2.61486	-0.19609	3.86104	0.0024355	0.00982049	-1.42722	UCEC
PDPK1	PDPK1:NP_001248745.1:s241	2.61229	-0.490717	1.64905	0.122166	0.215101	-5.2259	UCEC
MARK4	MARK4:NP_001186796.1:s458	2.57339	1.66788	2.50501	0.0496259	0.106379	-3.62711	UCEC
TAF1	TAF1:NP_001273003.1:t1703	2.46874	1.84749	3.72398	0.00362055	0.0134529	-1.73049	UCEC
STK38L	STK38L:NP_055815.1:s454	2.43946	0.242765	3.51002	0.00363495	0.0134873	-1.96077	UCEC
PRKD1	PRKD1:NP_001316998.1:s205s208	2.38612	-0.100341	6.57628	5.43203e-06	8.86331e-05	4.2451	UCEC
NEK1	NEK1:NP_001186326.1:s418	2.37186	-0.152836	2.07432	0.0592743	0.122851	-4.53125	UCEC
RIPK3	RIPK3:NP_006862.2:s316	2.36714	0.320795	4.53461	0.000615296	0.00336658	-0.159518	UCEC
CLK2	CLK2:NP_001281267.1:s50	2.30014	-0.777815	3.0247	0.00711458	0.0227927	-2.87461	UCEC
ALPK3	ALPK3:NP_065829.3:t728	2.29768	-0.169021	6.86697	1.71869e-06	3.98026e-05	5.28551	UCEC
CDK2	CDK2:NP_001789.2:y19	2.28566	2.30795	3.8841	0.00233805	0.00948579	-1.3875	UCEC
STK3	STK3:NP_001243241.1:s344	2.2307	-0.684242	1.3397	0.211438	0.328217	-5.40302	UCEC
CDK16	CDK16:NP_001163931.1:s193	2.17429	0.48634	6.12027	4.97849e-06	8.3038e-05	4.1471	UCEC
IRAK1	IRAK1:NP_001020413.1:s526	2.04942	0.596072	4.96074	0.000291066	0.00190681	0.571662	UCEC
MAP4K2	MAP4K2:NP_001294919.1:s328	1.96857	0.222524	4.24079	0.000464737	0.00270162	-0.234882	UCEC
NLK	NLK:NP_057315.3:t298	1.95397	0.819443	3.27193	0.00435464	0.0155324	-2.36014	UCEC
LIMK2	LIMK2:NP_001026971.1:s272	1.92419	0.813116	4.78086	0.000501491	0.00286084	0.110723	UCEC
KSR1	KSR1:NP_055053.1:t133	1.91759	0.640413	4.70877	0.000304685	0.00195088	0.39782	UCEC
SRM	SRM:NP_003123.2:s147	1.85697	0.406634	5.59357	1.62652e-05	0.000209968	2.97594	UCEC
CAMK2D	CAMK2D:NP_001212.2:t287	1.85141	2.13522	1.37979	0.220915	0.339979	-4.90279	UCEC
TESK2	TESK2:NP_001307729.1:s286	1.85027	-0.210157	4.14894	0.000474139	0.0027345	-0.344227	UCEC
PFKP	PFKP:NP_002618.1:s386	1.83911	-0.478638	3.10966	0.00943495	0.0283814	-2.73759	UCEC
PRPF4B	PRPF4B:NP_003904.3:s20	1.82574	0.576506	2.42248	0.039899	0.0894324	-3.82851	UCEC
ULK4	ULK4:NP_001309429.1:s335	1.74986	0.718327	4.73447	0.000243053	0.00165844	0.560158	UCEC
PRKACB	PRKACB:NP_891993.1:s386	1.74404	-0.419264	3.59662	0.00174572	0.00757391	-1.61129	UCEC
CDK13	CDK13:NP_112557.2:t1186	1.72142	1.10474	1.12326	0.317399	0.445053	-4.91475	UCEC
PPIP5K1	PPIP5K1:NP_001124330.1:s987	1.65067	-0.0413928	2.81086	0.0122713	0.0350017	-3.29833	UCEC
CLK1	CLK1:NP_001155879.1:s182	1.64762	0.0363905	3.52883	0.00231468	0.00941173	-1.79805	UCEC
MAPK14	MAPK14:NP_001306.1:y182	1.64604	-0.417477	2.09494	0.0639827	0.130246	-4.36628	UCEC
MAST4	MAST4:NP_001158136.1:s1523	1.62787	0.310097	4.53244	0.000191505	0.00136894	0.54407	UCEC
FES	FES:NP_001137255.1:t363	1.6232	0.658198	4.36913	0.000591147	0.00326249	-0.252567	UCEC
TNK1	TNK1:NP_001238831.1:s502	1.6212	0.00510433	1.53677	0.165281	0.272222	-4.98737	UCEC
MAGI3	MAGI3:NP_001136254.1:s832	1.61478	1.40205	4.68912	0.000226886	0.00156319	0.571591	UCEC
ULK1	ULK1:NP_003556.1:s623	1.57085	0.172733	4.17131	0.00118567	0.00569944	-0.800406	UCEC
TRPM7	TRPM7:NP_001288141.1:s1468	1.54724	0.608146	4.22233	0.000398547	0.00241797	-0.174418	UCEC
PHKA1	PHKA1:NP_001116142.1:s758	1.53088	0.532418	3.84014	0.000984027	0.00490055	-1.05579	UCEC
SCYL3	SCYL3:NP_065156.5:s653	1.50036	0.583429	0.979017	0.377001	0.505287	-5.03205	UCEC
CIT	CIT:NP_001193928.1:s440	1.47022	0.553373	3.04505	0.00750117	0.023799	-2.83144	UCEC
ROCK1	ROCK1:NP_005397.1:s1105	1.46659	2.24686	0.956978	0.386897	0.515406	-5.04919	UCEC
PIK3R4	PIK3R4:NP_055417.1:s853	1.46196	0.746087	4.0988	0.000533875	0.00302261	-0.460132	UCEC
RPS6KA3	RPS6KA3:NP_004577.1:s369	1.45485	0.232028	3.41412	0.0034186	0.0128847	-2.07735	UCEC
ERBB4	ERBB4:NP_001036064.1:t699	1.443	-0.465696	2.65337	0.0193525	0.050561	-3.56147	UCEC
LRRK2	LRRK2:NP_940980.3:s910	1.43292	-0.0931419	0.935006	0.396978	0.526298	-5.06604	UCEC
STK17A	STK17A:NP_004751.2:s28	1.39235	0.960385	3.28057	0.00364734	0.0135237	-2.31998	UCEC
MAGI1	MAGI1:NP_001028229.1:s1089	1.38603	1.20891	4.37249	0.000309627	0.00197425	0.116661	UCEC
MAPK1	MAPK1:NP_002736.3:t185y187	1.3731	0.925509	4.41964	0.000249939	0.00169881	0.282682	UCEC
SRPK2	SRPK2:NP_001265202.1:s380	1.34465	-0.183205	2.43879	0.0256359	0.0628516	-4.03185	UCEC
PTK2B	PTK2B:NP_004094.3:s375	1.34199	0.392639	2.17756	0.0412638	0.091709	-4.5808	UCEC
SNRK	SNRK:NP_001094064.1:s518	1.32844	0.761878	6.12469	4.92996e-06	8.29141e-05	4.15679	UCEC
CASK	CASK:NP_001119526.1:s313	1.31495	0.842597	3.0642	0.00599663	0.0198904	-2.79393	UCEC
MAPK12	MAPK12:NP_001290181.1:y175	1.29594	0.607198	2.8484	0.010873	0.0319145	-3.23163	UCEC
PRKAB2	PRKAB2:NP_005390.1:s108	1.28925	0.248535	1.75475	0.105826	0.191992	-4.97757	UCEC
CAMKK1	CAMKK1:NP_115670.1:s458	1.28484	0.0429727	1.36324	0.201264	0.316789	-5.44513	UCEC
EPHA1	EPHA1:NP_005223.4:s906	1.25356	1.37939	1.76372	0.106748	0.193198	-4.91031	UCEC
ERBB2	ERBB2:NP_004439.2:t701	1.25148	1.01254	1.53194	0.172499	0.281114	-4.88116	UCEC
PAK6	PAK6:NP_001263646.1:s165	1.2457	0.251297	1.30903	0.22472	0.344249	-5.35661	UCEC
MARK2	MARK2:NP_001034558.2:s409	1.24291	1.89077	1.01946	0.350554	0.479638	-5.25812	UCEC
CALM1	CALM1:NP_001350599.1:s103	1.23728	-1.00419	1.16618	0.291429	0.418975	-5.12051	UCEC
PKN1	PKN1:NP_002732.3:s916	1.22185	1.4507	1.35538	0.220358	0.339519	-5.08457	UCEC
BCR	BCR:NP_004318.3:s122	1.22069	0.435107	2.08768	0.0517192	0.109969	-4.66858	UCEC
BRAF	BRAF:NP_001341538.1:s729	1.21302	0.206868	2.6345	0.0165645	0.0446995	-3.67006	UCEC
NDRG1	NDRG1:NP_001128714.1:s330	1.20563	0.47046	0.786696	0.470656	0.594858	-5.17308	UCEC
GAK	GAK:NP_005246.2:s73	1.14497	0.620414	4.15113	0.000471691	0.00273198	-0.339168	UCEC
TAOK2	TAOK2:NP_004774.1:s1002	1.13687	1.03135	2.65229	0.0170501	0.0457486	-3.60732	UCEC
NEK6	NEK6:NP_001138473.1:s75	1.13413	0.90481	3.8826	0.000890153	0.00451889	-0.958331	UCEC
PI4K2B	PI4K2B:NP_060793.2:s45	1.12784	3.15745	1.2477	0.227685	0.347649	-5.94882	UCEC
MAST3	MAST3:NP_055831.1:s348	1.12565	0.457848	3.93912	0.000778874	0.00408811	-0.828384	UCEC
PEAK1	PEAK1:NP_079052.2:t1151	1.11353	0.362041	1.25829	0.245936	0.368133	-5.31469	UCEC
STK4	STK4:NP_006273.1:s320	1.11276	0.61775	3.79131	0.00110419	0.00540167	-1.16768	UCEC
ABL1	ABL1:NP_009297.2:t871	1.07049	0.68568	1.3531	0.215281	0.333261	-5.20745	UCEC
VRK3	VRK3:NP_001295349.1:s136	1.06526	1.7402	1.26713	0.242929	0.365298	-5.3049	UCEC
EPHB4	EPHB4:NP_004435.3:y590	1.03194	1.25135	3.62539	0.00186264	0.00793983	-1.58785	UCEC
IKBKE	IKBKE:NP_001180250.1:s579	1.00319	0.89982	2.97671	0.007316	0.0232959	-2.98234	UCEC
HSPB8	HSPB8:NP_055180.1:t87	0.996198	0.381212	2.09596	0.0500721	0.10716	-4.68016	UCEC
PBK	PBK:NP_001265874.1:s59	0.990075	0.0863862	1.64976	0.135284	0.232282	-4.93232	UCEC
PLK4	PLK4:NP_001177728.1:s785	0.981019	0.46988	2.12779	0.0579061	0.120825	-4.36357	UCEC
MAP3K11	MAP3K11:NP_002410.1:s524	0.971951	0.297866	2.81507	0.012164	0.0347903	-3.29005	UCEC
DCLK1	DCLK1:NP_001317000.1:s305s307	0.960786	0.764972	0.626931	0.560981	0.67477	-5.2732	UCEC
FER	FER:NP_001294957.1:y227s236	0.958417	0.15168	3.537	0.00200756	0.0083712	-1.74621	UCEC
NRBP2	NRBP2:NP_848659.2:s22	0.956089	0.829726	1.583	0.134953	0.232096	-5.36264	UCEC
CSNK1E	CSNK1E:NP_001885.1:s343	0.952531	0.472168	3.38219	0.00288127	0.011268	-2.09396	UCEC
FYN	FYN:NP_002028.1:s21	0.950293	1.11236	2.4609	0.0238765	0.0596649	-4.00864	UCEC
TTK	TTK:NP_001160163.1:s281	0.9282	1.07309	1.3644	0.203817	0.319874	-5.37332	UCEC
OXSR1	OXSR1:NP_005100.1:s339	0.897047	0.590361	0.88284	0.408683	0.537207	-5.55311	UCEC
TWF2	TWF2:NP_009215.1:s167	0.892645	0.699468	2.60683	0.0175674	0.0468233	-3.72475	UCEC
PKN3	PKN3:NP_037487.2:t860	0.89251	1.37891	1.0188	0.339944	0.469029	-5.56225	UCEC
LMTK2	LMTK2:NP_055731.2:s886	0.886232	0.843293	2.66638	0.0146233	0.0402888	-3.6322	UCEC
MAP2K4	MAP2K4:NP_001268364.1:s101	0.863334	0.246511	2.42172	0.0248118	0.0613464	-4.12014	UCEC
MTOR	MTOR:NP_004949.1:s2478s2481	0.849589	2.03417	2.50741	0.0216646	0.0552553	-3.91901	UCEC
ITPKC	ITPKC:NP_079470.1:s322	0.844135	0.869782	2.9603	0.00759272	0.0239593	-3.01744	UCEC
NEK9	NEK9:NP_001316166.1:s839	0.796034	0.591922	1.14023	0.279482	0.405523	-5.70191	UCEC
CKMT1A	CKMT1A:NP_001015001.1:t410	0.787212	0.447422	1.50831	0.15448	0.258567	-5.42232	UCEC
EIF2AK1	EIF2AK1:NP_001127807.1:s257	0.7661	1.72116	1.88565	0.0847967	0.162126	-4.78322	UCEC
PRKCD	PRKCD:NP_001341605.1:y332	0.754927	0.35863	1.74427	0.0960721	0.177984	-5.31899	UCEC
WNK1	WNK1:NP_001171914.1:s167	0.744596	1.01061	0.98075	0.350977	0.479875	-5.78939	UCEC
CDK17	CDK17:NP_001163935.1:s165	0.739463	1.10934	1.18611	0.261674	0.386003	-5.65186	UCEC
CSNK1A1	CSNK1A1:NP_001020276.1:s156	0.735642	0.811005	3.15075	0.0049194	0.0170937	-2.60565	UCEC
PANK4	PANK4:NP_060686.2:s401	0.723379	0.392998	1.81878	0.0851518	0.162686	-5.1456	UCEC
PDGFRA	PDGFRA:NP_001334757.1:s797	0.72116	0.867818	1.19895	0.26695	0.391667	-5.37931	UCEC
CDK11A	CDK11A:NP_076916.2:s232	0.715015	0.691641	2.28122	0.0339151	0.0783596	-4.36821	UCEC
MKNK1	MKNK1:NP_001129025.2:s27	0.712703	0.296877	1.11484	0.289736	0.416947	-5.72894	UCEC
PRKCE	PRKCE:NP_005391.1:s368	0.668543	0.584063	1.74583	0.0957954	0.177659	-5.31655	UCEC
PFKFB3	PFKFB3:NP_004557.1:s461	0.662083	0.900091	0.432022	0.685541	0.777934	-5.3696	UCEC
PRKAG2	PRKAG2:NP_057287.2:s65s71	0.655895	0.416948	1.44113	0.164634	0.271412	-5.76294	UCEC
MARK3	MARK3:NP_001122390.2:s469	0.64206	1.19016	1.54598	0.147	0.24866	-5.32326	UCEC
TLK2	TLK2:NP_001271262.1:s94	0.609038	-0.135021	0.370946	0.724489	0.806967	-5.68907	UCEC
STK38	STK38:NP_001292031.1:t258	0.60509	2.4225	0.486816	0.645103	0.744045	-5.63797	UCEC
ICK	ICK:NP_055735.1:y159	0.59455	0.444404	0.599448	0.572627	0.683808	-5.57639	UCEC
MKNK2	MKNK2:NP_951009.1:s437	0.57676	1.0126	2.04535	0.0538543	0.113885	-4.81763	UCEC
CKB	CKB:NP_001814.2:t35	0.566119	0.185021	1.01016	0.324183	0.451673	-6.27122	UCEC
BRD2	BRD2:NP_001106653.1:s298s301	0.563196	1.09578	1.25151	0.233624	0.354042	-5.69713	UCEC
CLK4	CLK4:NP_065717.1:s136s138	0.554775	0.400748	0.907098	0.374884	0.50306	-6.36908	UCEC
SYK	SYK:NP_001128524.1:s283	0.54928	1.02563	1.31866	0.201811	0.31727	-5.92289	UCEC
PKN2	PKN2:NP_001307636.1:t124	0.545339	0.0717158	0.77792	0.452295	0.578189	-6.10492	UCEC
WNK3	WNK3:NP_001002838.1:s62	0.541044	-0.0700686	0.83465	0.42436	0.550809	-5.91914	UCEC
CDK14	CDK14:NP_001274064.1:s95	0.52605	1.35949	1.80789	0.0853036	0.162917	-5.21776	UCEC
VRK1	VRK1:NP_003375.1:s376	0.504455	0.762682	1.11691	0.276941	0.403171	-6.15987	UCEC
MAP3K4	MAP3K4:NP_001288001.1:t447	0.497676	0.756301	1.54712	0.137117	0.234433	-5.61524	UCEC
MELK	MELK:NP_001243616.1:s457	0.495132	1.38455	1.18668	0.255787	0.379098	-5.82233	UCEC
MAP4K1	MAP4K1:NP_001036065.1:s326	0.490755	1.12671	1.22256	0.23865	0.359951	-5.90866	UCEC
NAGK	NAGK:NP_060037.3:s122	0.485312	0.695624	0.927801	0.374305	0.502469	-5.91292	UCEC
BUB1	BUB1:NP_001265545.1:s311	0.441882	-0.614939	0.840058	0.423816	0.55049	-5.82705	UCEC
MAP3K3	MAP3K3:NP_002392.2:s166	0.410156	0.774725	0.853395	0.408304	0.536978	-6.15309	UCEC
STK32C	STK32C:NP_775846.2:s10s18	0.387582	0.937566	1.65391	0.113362	0.202242	-5.45814	UCEC
RIPK4	RIPK4:NP_065690.2:s372	0.378056	0.137045	0.854845	0.40652	0.534846	-6.19892	UCEC
NME2	NME2:NP_001018147.1:s120	0.367532	1.11512	1.07912	0.298133	0.426229	-5.98574	UCEC
CSNK1D	CSNK1D:NP_620693.1:s401	0.352077	-0.769612	0.229737	0.828321	0.882579	-5.43484	UCEC
RPS6KC1	RPS6KC1:NP_001129610.1:s411	0.350965	1.22437	0.928225	0.368463	0.496928	-6.13396	UCEC
OBSCN	OBSCN:NP_001092093.2:s5563	0.323331	0.942928	1.07282	0.297906	0.426021	-6.11101	UCEC
PGK1	PGK1:NP_000282.1:s203	0.323079	1.06726	0.971678	0.34611	0.474919	-6.13621	UCEC
BMX	BMX:NP_001712.1:s254	0.261773	1.95067	0.170812	0.871748	0.914204	-5.44658	UCEC
GSK3A	GSK3A:NP_063937.2:s39	0.224715	0.796574	0.278774	0.787928	0.856564	-6.04161	UCEC
CAMK1	CAMK1:NP_003647.1:t339	0.211066	0.682446	0.175514	0.866933	0.910427	-5.74508	UCEC
MAPKAPK2	MAPKAPK2:NP_004750.1:t334	0.199349	1.06924	0.278876	0.787853	0.856564	-6.04158	UCEC
DYRK1A	DYRK1A:NP_001334650.1:s520	0.19497	1.12088	0.257172	0.804969	0.867195	-5.91235	UCEC
ULK2	ULK2:NP_001136082.1:s600	0.18139	1.24222	0.40025	0.694427	0.784291	-6.53185	UCEC
CDKL5	CDKL5:NP_001032420.1:s497	0.172317	-0.468829	0.354303	0.728576	0.809589	-6.46009	UCEC
RIOK1	RIOK1:NP_113668.2:s22	0.135535	0.299828	0.17337	0.867618	0.910832	-5.93161	UCEC
ILK	ILK:NP_001014794.1:s186	0.119926	1.0711	0.41674	0.681658	0.774866	-6.63518	UCEC
CDK7	CDK7:NP_001310998.1:s123	0.106976	1.21035	0.456117	0.653096	0.751175	-6.67955	UCEC
CDK1	CDK1:NP_001307847.1:y19	0.101306	0.866902	0.330433	0.744781	0.823633	-6.66842	UCEC
MARK1	MARK1:NP_001273053.1:s414	0.0995943	0.982949	0.322303	0.750833	0.827499	-6.67116	UCEC
PIP5K1A	PIP5K1A:NP_001129108.1:s59	0.0833035	1.36313	0.276868	0.784651	0.854062	-6.74711	UCEC
RIPK1	RIPK1:NP_001341859.1:s320	0.0586739	1.15783	0.241437	0.811612	0.872384	-6.75659	UCEC
MAP3K7	MAP3K7:NP_663304.1:s389	0.0453498	1.22784	0.114211	0.910181	0.939553	-6.77998	UCEC
NEK3	NEK3:NP_001139571.1:s445	0.0423694	0.395351	0.145401	0.885813	0.924467	-6.77579	UCEC
SRPK1	SRPK1:NP_003128.3:s311	0.0308812	0.896559	0.128881	0.898706	0.931873	-6.77813	UCEC
PRKCZ	PRKCZ:NP_001229803.1:s44	0.0288523	0.743111	0.0737837	0.941897	0.960349	-6.78391	UCEC
ROR2	ROR2:NP_004551.2:s437	0.00659159	0.411139	0.0191476	0.984928	0.989415	-6.72479	UCEC
ERBB3	ERBB3:NP_001973.2:s686	-0.00294363	-0.0342181	-0.00434038	0.996589	0.997348	-6.65451	UCEC
BRD3	BRD3:NP_031397.1:s281	-0.00354619	0.711909	-0.0034121	0.997397	0.997967	-5.76145	UCEC
IRAK4	IRAK4:NP_001107654.1:s152	-0.0333782	0.762175	-0.121797	0.904244	0.935769	-6.77905	UCEC
PASK	PASK:NP_001239048.1:s524	-0.0507948	0.667615	-0.10919	0.914656	0.94176	-6.5195	UCEC
SIK2	SIK2:NP_056006.1:s379	-0.0738368	0.711874	-0.115382	0.909722	0.939553	-6.56549	UCEC
EPHB2	EPHB2:NP_001296122.1:s575	-0.076857	1.22378	-0.160759	0.875328	0.917044	-6.33821	UCEC
GSK3B	GSK3B:NP_001139628.1:y216s219	-0.0802436	0.916157	-0.0886343	0.932032	0.953075	-5.94352	UCEC
MAP3K2	MAP3K2:NP_006600.3:s153	-0.101316	0.868157	-0.139898	0.891655	0.927486	-6.26689	UCEC
MAP2K6	MAP2K6:NP_002749.2:s207	-0.109744	1.4226	-0.469069	0.643965	0.743276	-6.67341	UCEC
PKD2	PKD2:NP_000288.1:s166	-0.117915	0.766916	-0.416685	0.681235	0.774583	-6.69721	UCEC
PRKAA2	PRKAA2:NP_006243.2:s377	-0.123493	0.717607	-0.0805817	0.939218	0.95837	-5.45793	UCEC
TNIK	TNIK:NP_001155033.1:s611	-0.124329	1.31278	-0.294127	0.772117	0.844794	-6.64607	UCEC
MAP4K3	MAP4K3:NP_001257354.1:s377	-0.12557	0.974116	-0.361543	0.721389	0.804709	-6.71926	UCEC
DYRK2	DYRK2:NP_006473.2:s30	-0.127594	0.91697	-0.42643	0.674234	0.769256	-6.69299	UCEC
FRK	FRK:NP_002022.1:s40	-0.141537	1.11051	-0.173617	0.865461	0.909245	-6.33593	UCEC
ROCK2	ROCK2:NP_001308572.1:s339	-0.14972	0.791434	-0.41842	0.679987	0.773803	-6.69646	UCEC
PTK2	PTK2:NP_001339623.1:s910	-0.15226	0.512238	-0.285775	0.779723	0.850858	-6.43133	UCEC
CDK12	CDK12:NP_055898.1:s274s276	-0.179543	0.224673	-0.505483	0.618605	0.723003	-6.65525	UCEC
CDK18	CDK18:NP_002587.2:s89	-0.188104	1.00145	-0.21212	0.836485	0.888575	-6.25338	UCEC
MAP3K10	MAP3K10:NP_002437.2:t558	-0.203887	1.04247	-0.578095	0.56949	0.681106	-6.61509	UCEC
RIPK2	RIPK2:NP_003812.1:s363	-0.212853	2.20503	-0.217044	0.835969	0.888386	-5.73645	UCEC
LATS1	LATS1:NP_004681.1:s464	-0.225733	0.596985	-0.635457	0.533834	0.651967	-6.44645	UCEC
PIK3R6	PIK3R6:NP_001010855.1:s401	-0.229974	1.49007	-0.583911	0.568893	0.680703	-6.34881	UCEC
MASTL	MASTL:NP_001165774.1:s370	-0.232281	1.70067	-0.292466	0.779014	0.85057	-5.90204	UCEC
MAP2K2	MAP2K2:NP_109587.1:t394	-0.232533	0.693996	-0.504191	0.620408	0.724522	-6.55963	UCEC
WNK2	WNK2:NP_001269323.1:s1862	-0.235435	0.363484	-0.47959	0.638206	0.739228	-6.49581	UCEC
MAP2K1	MAP2K1:NP_002746.1:s222	-0.243675	1.06697	-0.217917	0.832093	0.885521	-6.25206	UCEC
MET	MET:NP_000236.2:t977	-0.252924	0.622298	-0.791869	0.439659	0.565891	-6.33357	UCEC
MAPK7	MAPK7:NP_002740.2:t733	-0.262859	0.764881	-0.753732	0.460485	0.585808	-6.43432	UCEC
STK24	STK24:NP_003567.2:t182	-0.266222	1.4601	-0.531061	0.604668	0.710563	-6.32722	UCEC
TRIM28	TRIM28:NP_005753.1:s473	-0.271091	0.704592	-0.281107	0.786205	0.855399	-6.04091	UCEC
PIK3C2B	PIK3C2B:NP_002637.3:s155	-0.273532	0.561254	-0.328623	0.747475	0.82554	-6.46923	UCEC
ERN1	ERN1:NP_001424.3:s729	-0.27433	1.14868	-0.372951	0.713204	0.79934	-6.68493	UCEC
CDC42BPG	CDC42BPG:NP_059995.2:s1462	-0.291298	1.16198	-1.09771	0.285044	0.411866	-6.18063	UCEC
MAPK4	MAPK4:NP_002738.2:s186	-0.295663	1.08646	-1.08188	0.291857	0.41926	-6.19751	UCEC
RPS6KA2	RPS6KA2:NP_001006933.2:y685	-0.318702	0.385895	-0.911011	0.372867	0.50129	-6.36554	UCEC
CAMKK2	CAMKK2:NP_001257414.1:s495	-0.336238	0.64236	-0.754787	0.468634	0.592873	-5.98248	UCEC
PRKAR1B	PRKAR1B:NP_001158230.1:s83	-0.370599	2.16038	-0.364764	0.728846	0.809589	-5.69143	UCEC
DCLK2	DCLK2:NP_001035350.2:s375	-0.376751	1.39294	-0.960775	0.352391	0.481425	-6.10363	UCEC
RPS6KA5	RPS6KA5:NP_001309157.1:s412	-0.425446	-0.127331	-0.277612	0.793549	0.859651	-5.42284	UCEC
PRKAR2A	PRKAR2A:NP_001308911.1:s78s80	-0.426328	0.956751	-1.17183	0.257889	0.381139	-5.96689	UCEC
NRBP1	NRBP1:NP_001308286.1:t433	-0.448929	0.442633	-1.61982	0.120536	0.212873	-5.50916	UCEC
MAST2	MAST2:NP_001306174.1:s74	-0.464688	1.0638	-1.1613	0.259522	0.383121	-6.08076	UCEC
PPIP5K2	PPIP5K2:NP_001263206.1:s1016	-0.490349	1.19694	-0.767777	0.466035	0.590296	-5.77867	UCEC
PIP4K2B	PIP4K2B:NP_003550.1:t322	-0.493636	1.12266	-0.653058	0.533166	0.651824	-5.86047	UCEC
PAK2	PAK2:NP_002568.2:t154	-0.502639	0.726822	-1.23287	0.244461	0.366761	-5.59933	UCEC
MAP4K4	MAP4K4:NP_001229488.1:s639	-0.505862	0.501539	-1.1243	0.273864	0.399393	-6.15179	UCEC
PAK1	PAK1:NP_001122092.1:s204	-0.506794	0.788513	-0.498773	0.637177	0.738517	-5.63198	UCEC
NUMBL	NUMBL:NP_001276908.1:t238	-0.51548	1.28241	-0.663835	0.529554	0.648549	-5.71879	UCEC
MAPK10	MAPK10:NP_001304996.1:t221y223	-0.517608	0.957073	-0.487021	0.640117	0.740736	-5.95772	UCEC
STK10	STK10:NP_005981.3:s438	-0.521606	0.00425867	-1.06593	0.298838	0.426888	-6.21429	UCEC
CSNK2B	CSNK2B:NP_001269314.1:s206	-0.525554	1.09632	-1.64115	0.116779	0.207283	-5.4494	UCEC
UCK1	UCK1:NP_001248379.1:s244	-0.527501	0.046591	-0.923212	0.366625	0.495689	-6.35442	UCEC
PRKACA	PRKACA:NP_002721.1:s339	-0.546273	0.156922	-0.950077	0.368237	0.496846	-5.73102	UCEC
WNK4	WNK4:NP_115763.2:s1217	-0.571082	0.261456	-1.31963	0.201491	0.317051	-5.92166	UCEC
SPEG	SPEG:NP_005867.3:t449s453	-0.587754	1.33372	-1.31397	0.2049	0.320591	-5.86791	UCEC
EGFR	EGFR:NP_001333828.1:s946	-0.589458	1.08466	-1.12043	0.280719	0.406756	-5.94184	UCEC
AAK1	AAK1:NP_055726.3:t620s624	-0.626148	0.941932	-2.02003	0.0566277	0.118793	-4.8619	UCEC
TRIM33	TRIM33:NP_056990.3:s1119	-0.642615	1.13061	-0.846104	0.423593	0.550335	-5.71641	UCEC
AKT3	AKT3:NP_001193658.1:t445	-0.659358	0.751408	-1.65581	0.122591	0.215666	-5.17009	UCEC
PRKD3	PRKD3:NP_005804.1:s735	-0.6647	0.751134	-0.677647	0.5213	0.639957	-5.70951	UCEC
PIK3R1	PIK3R1:NP_852664.1:y452	-0.680006	0.849949	-1.36245	0.193813	0.308014	-5.65788	UCEC
AKT2	AKT2:NP_001617.1:s34	-0.703927	0.511333	-0.976386	0.342954	0.471943	-6.17127	UCEC
DGKQ	DGKQ:NP_001338.2:s376	-0.709782	0.919978	-1.18435	0.272347	0.398028	-5.39491	UCEC
STK33	STK33:NP_001275990.1:s441	-0.738531	-0.640173	-1.94252	0.0659224	0.133419	-4.99506	UCEC
PRKD2	PRKD2:NP_001073349.1:s189	-0.740834	0.509309	-1.55509	0.138869	0.236736	-5.4786	UCEC
BMP2K	BMP2K:NP_942595.1:s1107s1111	-0.75473	1.37197	-1.24659	0.242342	0.364519	-5.5116	UCEC
PRKAR2B	PRKAR2B:NP_002727.2:s83s85	-0.794799	0.53648	-1.65828	0.115055	0.204777	-5.3629	UCEC
ATR	ATR:NP_001175.2:t1989	-0.870236	1.32421	-2.40123	0.0313532	0.0734416	-4.0118	UCEC
LATS2	LATS2:NP_055387.2:s872	-0.877027	0.0651913	-0.778488	0.468316	0.592613	-5.45641	UCEC
TAOK3	TAOK3:NP_001333416.1:s331	-0.889465	0.928752	-1.36216	0.208062	0.324861	-5.29429	UCEC
MYLK3	MYLK3:NP_872299.2:t393	-0.892088	1.01202	-3.21728	0.00464685	0.0163527	-2.4684	UCEC
PFKFB2	PFKFB2:NP_006203.2:s466	-0.914858	0.993097	-2.81526	0.0108568	0.0318867	-3.31555	UCEC
TTBK2	TTBK2:NP_775771.3:s781s786	-0.91546	1.01201	-2.98434	0.00812523	0.0252935	-2.95583	UCEC
PIKFYVE	PIKFYVE:NP_055855.2:s1754	-0.920898	0.885436	-1.88795	0.0732552	0.144313	-5.0867	UCEC
ACTR2	ACTR2:NP_001005386.1:t122	-0.929032	1.23611	-2.41591	0.0262161	0.0639161	-4.09454	UCEC
STK36	STK36:NP_001230242.1:s26	-0.930165	0.744309	-2.27357	0.0358312	0.0818049	-4.33809	UCEC
AKT1	AKT1:NP_001014431.1:t448	-0.932385	1.78519	-2.11389	0.0483316	0.104285	-4.64861	UCEC
MAPKAPK5	MAPKAPK5:NP_003659.2:t182	-0.9412	1.10751	-2.79167	0.0133509	0.037414	-3.32681	UCEC
EEF2K	EEF2K:NP_037434.1:s500	-0.966849	0.0746064	-2.05527	0.0632473	0.129217	-4.52106	UCEC
PTK7	PTK7:NP_001257327.1:s478	-0.97891	0.89695	-1.58937	0.132135	0.227993	-5.39319	UCEC
MAPK13	MAPK13:NP_002745.1:s350	-1.04733	-0.112871	-1.17084	0.277417	0.403567	-5.40921	UCEC
PRKRA	PRKRA:NP_003681.1:s18	-1.06269	0.880618	-3.23585	0.00404436	0.0146243	-2.41879	UCEC
PANK2	PANK2:NP_705902.2:s168s169	-1.08584	0.867382	-2.85181	0.011265	0.0327358	-3.21753	UCEC
GKAP1	GKAP1:NP_001129425.1:s25s27	-1.10146	1.07682	-3.03134	0.00701135	0.0225859	-2.86073	UCEC
PNKP	PNKP:NP_009185.2:t118t122	-1.10873	1.21316	-2.56949	0.0190118	0.0498442	-3.79812	UCEC
RPS6KB2	RPS6KB2:NP_003943.2:s416s417	-1.14597	0.698218	-2.08165	0.0523277	0.110993	-4.67901	UCEC
ABL2	ABL2:NP_005149.4:s587	-1.15302	1.16173	-3.32352	0.00330198	0.0125442	-2.22471	UCEC
HK2	HK2:NP_000180.2:t519	-1.15815	1.15217	-4.23291	0.000388697	0.00237467	-0.149935	UCEC
HIPK1	HIPK1:NP_938009.1:s1200	-1.19398	1.24885	-1.76526	0.117904	0.208856	-4.69532	UCEC
BUB1B	BUB1B:NP_001202.4:s670	-1.21072	1.34958	-2.40334	0.0340932	0.0786886	-3.95435	UCEC
MAPK6	MAPK6:NP_002739.1:s441	-1.23978	1.17323	-2.6229	0.0229192	0.057561	-3.5826	UCEC
MYLK	MYLK:NP_001308238.1:s1262	-1.2499	-0.142314	-1.42131	0.190772	0.304784	-5.2231	UCEC
PRKAA1	PRKAA1:NP_001341957.1:s482	-1.27747	1.04578	-3.91166	0.000898238	0.00455117	-0.924446	UCEC
CHEK1	CHEK1:NP_001107593.1:s286	-1.28243	0.0398701	-1.54229	0.155553	0.259893	-5.14943	UCEC
IP6K1	IP6K1:NP_001229758.1:s145	-1.30674	0.287868	-2.13077	0.0554028	0.116668	-4.40108	UCEC
ALPK1	ALPK1:NP_001095876.1:s721	-1.30732	0.975105	-2.37194	0.037986	0.0858771	-3.97533	UCEC
EPHB3	EPHB3:NP_004434.2:y608	-1.31552	0.117402	-2.85971	0.010614	0.0312891	-3.20887	UCEC
SLK	SLK:NP_001291672.1:s655	-1.32158	-0.292174	-0.862359	0.431836	0.558009	-5.12	UCEC
EPHA2	EPHA2:NP_001316019.1:s838	-1.34475	0.694409	-3.5425	0.00198185	0.00831557	-1.73378	UCEC
LYN	LYN:NP_001104567.1:s13	-1.36959	1.15216	-0.893687	0.416514	0.54437	-5.09707	UCEC
MNAT1	MNAT1:NP_001171434.1:s237	-1.37972	0.511535	-4.22085	0.000399947	0.00242367	-0.177849	UCEC
CSNK2A2	CSNK2A2:NP_001887.1:s18	-1.42614	-0.680581	-1.59206	0.158524	0.263487	-4.80941	UCEC
PAK4	PAK4:NP_001014831.1:s104	-1.54684	0.224056	-4.52113	0.000196684	0.00140405	0.517863	UCEC
MAGI2	MAGI2:NP_001288057.1:s220	-1.57336	1.85194	-4.94068	7.34184e-05	0.000635486	1.48758	UCEC
STK39	STK39:NP_037365.2:s385	-1.6049	-2.25178	-1.15349	0.284043	0.410666	-5.42742	UCEC
PHKA2	PHKA2:NP_000283.1:s729	-1.6364	0.902955	-5.27802	3.35363e-05	0.000353815	2.26079	UCEC
PHKG2	PHKG2:NP_000285.1:s324	-1.6364	0.902955	-5.27802	3.35363e-05	0.000353815	2.26079	UCEC
MAP4K5	MAP4K5:NP_006566.2:s335	-1.67196	2.21983	-2.10712	0.070365	0.139984	-4.23285	UCEC
TESK1	TESK1:NP_001305159.1:s365	-1.69742	0.973514	-1.99919	0.0887171	0.16768	-4.30108	UCEC
PRKAR1A	PRKAR1A:NP_001263218.1:s83	-1.75988	-0.0802097	-3.95512	0.00176389	0.00763386	-1.18805	UCEC
CAMK4	CAMK4:NP_001310303.1:s360	-1.77073	-0.146031	-2.40532	0.0358422	0.0818049	-3.92128	UCEC
PI4KB	PI4KB:NP_001317650.1:s428	-1.81456	0.206839	-3.37402	0.0065945	0.0215068	-2.31019	UCEC
EIF2AK3	EIF2AK3:NP_004827.4:s811	-1.84633	0.504993	-3.19135	0.00492249	0.0170937	-2.52353	UCEC
ITPKB	ITPKB:NP_002212.3:s174s176	-1.90799	0.827678	-2.69115	0.01424	0.0393774	-3.56953	UCEC
SCYL2	SCYL2:NP_001304713.1:t708	-1.9772	0.828763	-3.57067	0.00549975	0.0185705	-2.04516	UCEC
STK25	STK25:NP_001258906.1:t166	-2.03418	0.801075	-5.9503	7.26943e-06	0.000111352	3.77255	UCEC
PFKL	PFKL:NP_002617.3:s377	-2.03422	0.618096	-4.99506	8.64484e-05	0.000722098	1.41882	UCEC
RAF1	RAF1:NP_001341618.1:t330	-2.05609	0.530013	-2.81146	0.0214225	0.0547707	-3.24389	UCEC
IKBKB	IKBKB:NP_001177649.1:s673	-2.08994	1.20705	-2.46658	0.0455106	0.0990524	-3.69681	UCEC
SPHK2	SPHK2:NP_001191087.1:s355	-2.0947	0.324537	-4.58509	0.000169149	0.00122348	0.666026	UCEC
WEE1	WEE1:NP_003381.1:s165t173	-2.14812	1.35241	-4.78148	0.00013861	0.00105088	0.953598	UCEC
TGFBR2	TGFBR2:NP_001020018.1:s587	-2.21484	1.57496	-5.75748	1.66409e-05	0.00021239	3.04538	UCEC
PAK3	PAK3:NP_001121638.1:s205	-2.3502	1.04722	-5.28687	0.000129013	0.000989543	1.30266	UCEC
MADD	MADD:NP_001129415.1:s839	-2.35964	0.718599	-5.14296	4.58422e-05	0.000450196	1.95216	UCEC
TYK2	TYK2:NP_003322.3:s884	-2.38388	0.828505	-3.297	0.00351127	0.0131304	-2.28358	UCEC
TRRAP	TRRAP:NP_001231509.1:s2051	-2.39578	1.37696	-5.61582	5.55143e-05	0.000514413	2.06929	UCEC
TRIO	TRIO:NP_009049.2:s2476	-2.41513	0.75026	-7.44556	2.95235e-07	1.11595e-05	6.93906	UCEC
PHKB	PHKB:NP_000284.1:s27	-2.4285	1.33026	-4.20452	0.00162416	0.00715883	-0.9538	UCEC
NUAK1	NUAK1:NP_055655.1:s445s455	-2.48095	0.144826	-2.41195	0.0491749	0.105671	-3.7675	UCEC
NUAK2	NUAK2:NP_112214.2:s474s479	-2.48525	-0.82669	-1.62167	0.171933	0.280453	-4.46589	UCEC
RPS6KA4	RPS6KA4:NP_001006945.1:s739	-2.50058	-0.456214	-4.49588	0.000809005	0.00420011	-0.354423	UCEC
DAPK2	DAPK2:NP_055141.2:s299	-2.546	0.715635	-2.89427	0.0167814	0.0451226	-3.11463	UCEC
EIF2AK4	EIF2AK4:NP_001013725.2:s230	-2.60265	0.85012	-4.90873	7.91106e-05	0.000673658	1.41397	UCEC
CSNK2A1	CSNK2A1:NP_001349699.1:s194	-2.60954	0.880673	-7.64012	3.89446e-07	1.3641e-05	6.74423	UCEC
PRKG1	PRKG1:NP_006249.1:s64	-2.62155	0.583524	-5.67117	1.99872e-05	0.000239755	2.8644	UCEC
TRIM24	TRIM24:NP_003843.3:s777	-2.7633	0.547692	-4.51541	0.00022277	0.00154005	0.439812	UCEC
PRKAB1	PRKAB1:NP_006244.2:s108	-2.76352	1.23131	-2.98008	0.0222943	0.0564502	-3.04334	UCEC
MAP3K9	MAP3K9:NP_001271159.1:s533	-2.77047	0.948013	-4.17397	0.000600369	0.00330297	-0.436423	UCEC
MLKL	MLKL:NP_689862.1:s106	-2.78245	1.13427	-3.51823	0.00514364	0.0176057	-2.07023	UCEC
PIP5K1B	PIP5K1B:NP_001265182.1:s413	-2.88616	3.20312	-4.25112	0.00150498	0.00681067	-0.879983	UCEC
RPS6KA1	RPS6KA1:NP_001006666.1:s372	-2.91451	1.35858	-4.59631	0.000551302	0.003088	-0.0521982	UCEC
ARAF	ARAF:NP_001645.1:s157	-2.97937	0.749406	-5.52496	1.90202e-05	0.000232283	2.82123	UCEC
CLK3	CLK3:NP_001123500.1:s224s226	-3.08582	0.393201	-7.46153	1.63022e-06	3.85818e-05	5.46221	UCEC
LIMK1	LIMK1:NP_001191355.1:s176	-3.09691	0.632017	-2.78832	0.0345808	0.0795803	-3.31339	UCEC
DCK	DCK:NP_000779.1:s74	-3.35196	-0.0402959	-6.44437	4.00358e-06	7.17912e-05	4.45197	UCEC
RPS6KB1	RPS6KB1:NP_001258971.1:s424	-3.63586	0.87753	-8.71765	2.44321e-08	1.91592e-06	9.38752	UCEC
TAOK1	TAOK1:NP_065842.1:s965	-3.85515	1.60903	-4.61845	0.00108384	0.00531201	-0.485079	UCEC
NEK4	NEK4:NP_001180462.1:s474	-3.90784	1.40297	-5.40207	3.55879e-05	0.000367382	2.29464	UCEC
PI4K2A	PI4K2A:NP_060895.1:s47s51	-4.10907	-0.0814856	-4.96896	0.00199095	0.00832174	-0.907961	UCEC
AK2	AK2:NP_001186128.1:t186	-4.22323	-0.972097	-4.26813	0.00436105	0.0155448	-1.57753	UCEC
SRC	SRC:NP_005408.1:s75	-4.27027	1.15299	-7.30076	3.38284e-05	0.000356181	2.71763	UCEC
PRKCH	PRKCH:NP_006246.2:t656	-4.36713	0.325603	-7.35492	9.35839e-07	2.58784e-05	5.92477	UCEC
CDK11B	CDK11B:NP_001778.2:s234	-4.85426	0.0253601	-6.22552	4.93949e-06	8.29141e-05	4.19909	UCEC
UCKL1	UCKL1:NP_001340404.1:s56	-5.11255	0.161001	-6.31893	5.16952e-06	8.54109e-05	4.19978	UCEC
PRKCQ	PRKCQ:NP_001269573.1:s659	-5.8888	0.331245	-12.3653	2.16252e-10	2.27553e-07	13.9181	UCEC
CMPK1	CMPK1:NP_057392.1:s212	-6.26873	-0.385235	-4.96518	9.23302e-05	0.000761016	1.35392	UCEC
SIK1	SIK1:NP_775490.2:s575	-6.27376	-0.616452	-6.14138	2.17621e-05	0.000256364	2.98579	UCEC
CDC42BPA	CDC42BPA:NP_003598.2:s1706	-6.82844	0.290294	-9.87524	3.03096e-09	6.79747e-07	11.4198	UCEC
MAPK3	MAPK3:NP_001035145.1:t198y204	NA	NA	NA	NA	NA	NA	UCEC
VRK2	VRK2:NP_001123952.1:s369	NA	NA	NA	NA	NA	NA	UCEC
DAPK1	DAPK1:NP_001275658.1:s326	NA	NA	NA	NA	NA	NA	UCEC
PDGFRB	PDGFRB:NP_001341945.1:s641	NA	NA	NA	NA	NA	NA	UCEC
PI4KA	PI4KA:NP_001349791.1:s1405	NA	NA	NA	NA	NA	NA	UCEC
TK1	TK1:NP_001350777.1:s264	NA	NA	NA	NA	NA	NA	UCEC
PRKCI	PRKCI:NP_002731.4:t564	NA	NA	NA	NA	NA	NA	UCEC
CDC42BPB	CDC42BPB:NP_006026.3:s1643	NA	NA	NA	NA	NA	NA	UCEC
PRKDC	PRKDC:NP_008835.5:s4026	NA	NA	NA	NA	NA	NA	UCEC
MINK1	MINK1:NP_722549.2:s993	NA	NA	NA	NA	NA	NA	UCEC

## Sheet: Supplementary Data 2
Supplementary Data 2	Genomic alteration and protein overexpression (the percentage of overexpressed cases in the cohort) frequencies of kinases in the oncogenic signaling pathways.
Cancer	Frequency	Genes	Pathway	Alteration.type
BRCA	2.65036	AKT1	PI3K	MUT
BRCA	0.101937	AKT2	PI3K	MUT
BRCA	0	BRAF	RTK RAS	MUT
BRCA	0	CDK4	Cell Cycle	MUT
BRCA	0	CDK6	Cell Cycle	MUT
BRCA	0.203874	EGFR	RTK RAS	MUT
BRCA	1.83486	ERBB2	RTK RAS	MUT
BRCA	0.815494	ERBB3	RTK RAS	MUT
BRCA	0	FGFR1	RTK RAS	MUT
BRCA	0	FGFR2	RTK RAS	MUT
BRCA	0	JAK2	RTK RAS	MUT
BRCA	0.101937	KIT	RTK RAS	MUT
BRCA	0.101937	MAPK1	RTK RAS	MUT
BRCA	0.101937	MET	RTK RAS	MUT
BRCA	0	PDGFRA	RTK RAS	MUT
BRCA	20	PIK3CA	PI3K	MUT
BRCA	0.203874	PIK3CB	PI3K	MUT
BRCA	0	PIK3R2	PI3K	MUT
BRCA	0	RAF1	RTK RAS	MUT
CCRCC	0.284091	AKT1	PI3K	MUT
CCRCC	0	AKT2	PI3K	MUT
CCRCC	0	BRAF	RTK RAS	MUT
CCRCC	0	CDK4	Cell Cycle	MUT
CCRCC	0	CDK6	Cell Cycle	MUT
CCRCC	0	EGFR	RTK RAS	MUT
CCRCC	0	ERBB2	RTK RAS	MUT
CCRCC	0	ERBB3	RTK RAS	MUT
CCRCC	0	FGFR1	RTK RAS	MUT
CCRCC	0	FGFR2	RTK RAS	MUT
CCRCC	0	JAK2	RTK RAS	MUT
CCRCC	0	KIT	RTK RAS	MUT
CCRCC	0	MAPK1	RTK RAS	MUT
CCRCC	0.284091	MET	RTK RAS	MUT
CCRCC	0	PDGFRA	RTK RAS	MUT
CCRCC	1.42045	PIK3CA	PI3K	MUT
CCRCC	0	PIK3CB	PI3K	MUT
CCRCC	0	PIK3R2	PI3K	MUT
CCRCC	0	RAF1	RTK RAS	MUT
CRC	1.08944	AKT1	PI3K	MUT
CRC	0	AKT2	PI3K	MUT
CRC	11.1122	BRAF	RTK RAS	MUT
CRC	0	CDK4	Cell Cycle	MUT
CRC	0	CDK6	Cell Cycle	MUT
CRC	0.871462	EGFR	RTK RAS	MUT
CRC	1.96063	ERBB2	RTK RAS	MUT
CRC	2.61439	ERBB3	RTK RAS	MUT
CRC	0	FGFR1	RTK RAS	MUT
CRC	0.435777	FGFR2	RTK RAS	MUT
CRC	0	JAK2	RTK RAS	MUT
CRC	0.653666	KIT	RTK RAS	MUT
CRC	0	MAPK1	RTK RAS	MUT
CRC	0	MET	RTK RAS	MUT
CRC	0	PDGFRA	RTK RAS	MUT
CRC	20	PIK3CA	PI3K	MUT
CRC	0.435593	PIK3CB	PI3K	MUT
CRC	0	PIK3R2	PI3K	MUT
CRC	1.08944	RAF1	RTK RAS	MUT
LUAD	0.59761	AKT1	PI3K	MUT
LUAD	0	AKT2	PI3K	MUT
LUAD	6.77291	BRAF	RTK RAS	MUT
LUAD	0.59761	CDK4	Cell Cycle	MUT
LUAD	0.199203	CDK6	Cell Cycle	MUT
LUAD	10.9562	EGFR	RTK RAS	MUT
LUAD	0.996016	ERBB2	RTK RAS	MUT
LUAD	0.199203	ERBB3	RTK RAS	MUT
LUAD	0	FGFR1	RTK RAS	MUT
LUAD	0.199203	FGFR2	RTK RAS	MUT
LUAD	0	JAK2	RTK RAS	MUT
LUAD	0.199203	KIT	RTK RAS	MUT
LUAD	0	MAPK1	RTK RAS	MUT
LUAD	1.39442	MET	RTK RAS	MUT
LUAD	0	PDGFRA	RTK RAS	MUT
LUAD	3.78486	PIK3CA	PI3K	MUT
LUAD	0	PIK3CB	PI3K	MUT
LUAD	0.199203	PIK3R2	PI3K	MUT
LUAD	0.796813	RAF1	RTK RAS	MUT
OV	0	AKT1	PI3K	MUT
OV	0	AKT2	PI3K	MUT
OV	0	BRAF	RTK RAS	MUT
OV	0	CDK4	Cell Cycle	MUT
OV	0	CDK6	Cell Cycle	MUT
OV	0.564972	EGFR	RTK RAS	MUT
OV	0	ERBB2	RTK RAS	MUT
OV	0	ERBB3	RTK RAS	MUT
OV	0	FGFR1	RTK RAS	MUT
OV	0.564972	FGFR2	RTK RAS	MUT
OV	0	JAK2	RTK RAS	MUT
OV	0.564972	KIT	RTK RAS	MUT
OV	0	MAPK1	RTK RAS	MUT
OV	0	MET	RTK RAS	MUT
OV	0	PDGFRA	RTK RAS	MUT
OV	2.82486	PIK3CA	PI3K	MUT
OV	0	PIK3CB	PI3K	MUT
OV	0	PIK3R2	PI3K	MUT
OV	0	RAF1	RTK RAS	MUT
UCEC	2.16963	AKT1	PI3K	MUT
UCEC	0.394477	AKT2	PI3K	MUT
UCEC	0.788955	BRAF	RTK RAS	MUT
UCEC	0	CDK4	Cell Cycle	MUT
UCEC	0.591716	CDK6	Cell Cycle	MUT
UCEC	0.788955	EGFR	RTK RAS	MUT
UCEC	2.76134	ERBB2	RTK RAS	MUT
UCEC	3.74753	ERBB3	RTK RAS	MUT
UCEC	0.394477	FGFR1	RTK RAS	MUT
UCEC	6.1144	FGFR2	RTK RAS	MUT
UCEC	0	JAK2	RTK RAS	MUT
UCEC	2.76134	KIT	RTK RAS	MUT
UCEC	0.394477	MAPK1	RTK RAS	MUT
UCEC	0.197239	MET	RTK RAS	MUT
UCEC	0.197239	PDGFRA	RTK RAS	MUT
UCEC	20	PIK3CA	PI3K	MUT
UCEC	0.986193	PIK3CB	PI3K	MUT
UCEC	1.57791	PIK3R2	PI3K	MUT
UCEC	0	RAF1	RTK RAS	MUT
HCC	0	AKT1	PI3K	MUT
HCC	0	AKT2	PI3K	MUT
HCC	0	BRAF	RTK RAS	MUT
HCC	0	CDK4	Cell Cycle	MUT
HCC	0	CDK6	Cell Cycle	MUT
HCC	0.574713	EGFR	RTK RAS	MUT
HCC	0	ERBB2	RTK RAS	MUT
HCC	0	ERBB3	RTK RAS	MUT
HCC	0	FGFR1	RTK RAS	MUT
HCC	0	FGFR2	RTK RAS	MUT
HCC	0.287356	JAK2	RTK RAS	MUT
HCC	0.574713	KIT	RTK RAS	MUT
HCC	0	MAPK1	RTK RAS	MUT
HCC	0	MET	RTK RAS	MUT
HCC	0	PDGFRA	RTK RAS	MUT
HCC	2.01149	PIK3CA	PI3K	MUT
HCC	0.287356	PIK3CB	PI3K	MUT
HCC	0	PIK3R2	PI3K	MUT
HCC	0.287356	RAF1	RTK RAS	MUT
PRAD	0.626305	AKT1	PI3K	MUT
PRAD	0	AKT2	PI3K	MUT
PRAD	1.04384	BRAF	RTK RAS	MUT
PRAD	0	CDK4	Cell Cycle	MUT
PRAD	0	CDK6	Cell Cycle	MUT
PRAD	0	EGFR	RTK RAS	MUT
PRAD	0.208768	ERBB2	RTK RAS	MUT
PRAD	0.208768	ERBB3	RTK RAS	MUT
PRAD	0	FGFR1	RTK RAS	MUT
PRAD	0.208768	FGFR2	RTK RAS	MUT
PRAD	0	JAK2	RTK RAS	MUT
PRAD	0.208768	KIT	RTK RAS	MUT
PRAD	0	MAPK1	RTK RAS	MUT
PRAD	0	MET	RTK RAS	MUT
PRAD	0	PDGFRA	RTK RAS	MUT
PRAD	1.87891	PIK3CA	PI3K	MUT
PRAD	0.208768	PIK3CB	PI3K	MUT
PRAD	0.208768	PIK3R2	PI3K	MUT
PRAD	0	RAF1	RTK RAS	MUT
STAD	0.261097	AKT1	PI3K	MUT
STAD	0	AKT2	PI3K	MUT
STAD	0.78329	BRAF	RTK RAS	MUT
STAD	0	CDK4	Cell Cycle	MUT
STAD	0.261097	CDK6	Cell Cycle	MUT
STAD	1.04439	EGFR	RTK RAS	MUT
STAD	3.39426	ERBB2	RTK RAS	MUT
STAD	3.65535	ERBB3	RTK RAS	MUT
STAD	0	FGFR1	RTK RAS	MUT
STAD	0	FGFR2	RTK RAS	MUT
STAD	0.261097	JAK2	RTK RAS	MUT
STAD	0.522193	KIT	RTK RAS	MUT
STAD	0.261097	MAPK1	RTK RAS	MUT
STAD	0	MET	RTK RAS	MUT
STAD	0	PDGFRA	RTK RAS	MUT
STAD	15.4047	PIK3CA	PI3K	MUT
STAD	0.522193	PIK3CB	PI3K	MUT
STAD	0	PIK3R2	PI3K	MUT
STAD	0.522193	RAF1	RTK RAS	MUT
BRCA	1.22324	AKT1	PI3K	AMP
BRCA	1.52905	AKT2	PI3K	AMP
BRCA	1.01937	BRAF	RTK RAS	AMP
BRCA	1.32518	CDK4	Cell Cycle	AMP
BRCA	0.611621	CDK6	Cell Cycle	AMP
BRCA	1.73293	EGFR	RTK RAS	AMP
BRCA	11.7227	ERBB2	RTK RAS	AMP
BRCA	0.203874	ERBB3	RTK RAS	AMP
BRCA	11.213	FGFR1	RTK RAS	AMP
BRCA	1.52905	FGFR2	RTK RAS	AMP
BRCA	1.32518	JAK2	RTK RAS	AMP
BRCA	0.407747	KIT	RTK RAS	AMP
BRCA	0.509684	MAPK1	RTK RAS	AMP
BRCA	0.407747	MET	RTK RAS	AMP
BRCA	0.509684	PDGFRA	RTK RAS	AMP
BRCA	3.36391	PIK3CA	PI3K	AMP
BRCA	0.611621	PIK3CB	PI3K	AMP
BRCA	1.22324	PIK3R2	PI3K	AMP
BRCA	1.22324	RAF1	RTK RAS	AMP
CCRCC	0	AKT1	PI3K	AMP
CCRCC	0	AKT2	PI3K	AMP
CCRCC	0.568182	BRAF	RTK RAS	AMP
CCRCC	0.284091	CDK4	Cell Cycle	AMP
CCRCC	0.852273	CDK6	Cell Cycle	AMP
CCRCC	0	EGFR	RTK RAS	AMP
CCRCC	0.284091	ERBB2	RTK RAS	AMP
CCRCC	0	ERBB3	RTK RAS	AMP
CCRCC	0.568182	FGFR1	RTK RAS	AMP
CCRCC	0	FGFR2	RTK RAS	AMP
CCRCC	0.284091	JAK2	RTK RAS	AMP
CCRCC	0.284091	KIT	RTK RAS	AMP
CCRCC	0	MAPK1	RTK RAS	AMP
CCRCC	0.568182	MET	RTK RAS	AMP
CCRCC	0.568182	PDGFRA	RTK RAS	AMP
CCRCC	1.98864	PIK3CA	PI3K	AMP
CCRCC	0.568182	PIK3CB	PI3K	AMP
CCRCC	0	PIK3R2	PI3K	AMP
CCRCC	0	RAF1	RTK RAS	AMP
CRC	0.217889	AKT1	PI3K	AMP
CRC	0.653666	AKT2	PI3K	AMP
CRC	0.217889	BRAF	RTK RAS	AMP
CRC	0	CDK4	Cell Cycle	AMP
CRC	0.435777	CDK6	Cell Cycle	AMP
CRC	0.653666	EGFR	RTK RAS	AMP
CRC	3.48557	ERBB2	RTK RAS	AMP
CRC	0.217889	ERBB3	RTK RAS	AMP
CRC	4.35722	FGFR1	RTK RAS	AMP
CRC	0.435777	FGFR2	RTK RAS	AMP
CRC	0.435685	JAK2	RTK RAS	AMP
CRC	0.217889	KIT	RTK RAS	AMP
CRC	0.217797	MAPK1	RTK RAS	AMP
CRC	0	MET	RTK RAS	AMP
CRC	0.435777	PDGFRA	RTK RAS	AMP
CRC	0	PIK3CA	PI3K	AMP
CRC	0	PIK3CB	PI3K	AMP
CRC	0.217889	PIK3R2	PI3K	AMP
CRC	0.217797	RAF1	RTK RAS	AMP
LUAD	0.996016	AKT1	PI3K	AMP
LUAD	1.19522	AKT2	PI3K	AMP
LUAD	1.19522	BRAF	RTK RAS	AMP
LUAD	5.57769	CDK4	Cell Cycle	AMP
LUAD	1.39442	CDK6	Cell Cycle	AMP
LUAD	5.17928	EGFR	RTK RAS	AMP
LUAD	1.79283	ERBB2	RTK RAS	AMP
LUAD	2.39044	ERBB3	RTK RAS	AMP
LUAD	2.58964	FGFR1	RTK RAS	AMP
LUAD	0.398406	FGFR2	RTK RAS	AMP
LUAD	0.59761	JAK2	RTK RAS	AMP
LUAD	1.99203	KIT	RTK RAS	AMP
LUAD	1.39442	MAPK1	RTK RAS	AMP
LUAD	2.19124	MET	RTK RAS	AMP
LUAD	1.79283	PDGFRA	RTK RAS	AMP
LUAD	1.79283	PIK3CA	PI3K	AMP
LUAD	0.796813	PIK3CB	PI3K	AMP
LUAD	0.199203	PIK3R2	PI3K	AMP
LUAD	0.199203	RAF1	RTK RAS	AMP
OV	3.38983	AKT1	PI3K	AMP
OV	6.77966	AKT2	PI3K	AMP
OV	5.08475	BRAF	RTK RAS	AMP
OV	1.12994	CDK4	Cell Cycle	AMP
OV	2.25989	CDK6	Cell Cycle	AMP
OV	1.69492	EGFR	RTK RAS	AMP
OV	2.82486	ERBB2	RTK RAS	AMP
OV	2.82486	ERBB3	RTK RAS	AMP
OV	1.69492	FGFR1	RTK RAS	AMP
OV	1.69492	FGFR2	RTK RAS	AMP
OV	4.51977	JAK2	RTK RAS	AMP
OV	0.564972	KIT	RTK RAS	AMP
OV	1.12994	MAPK1	RTK RAS	AMP
OV	3.38983	MET	RTK RAS	AMP
OV	0.564972	PDGFRA	RTK RAS	AMP
OV	20	PIK3CA	PI3K	AMP
OV	5.08475	PIK3CB	PI3K	AMP
OV	4.51977	PIK3R2	PI3K	AMP
OV	1.12994	RAF1	RTK RAS	AMP
UCEC	0.986193	AKT1	PI3K	AMP
UCEC	2.76134	AKT2	PI3K	AMP
UCEC	0.394477	BRAF	RTK RAS	AMP
UCEC	0.197239	CDK4	Cell Cycle	AMP
UCEC	0.394477	CDK6	Cell Cycle	AMP
UCEC	0.788955	EGFR	RTK RAS	AMP
UCEC	5.12821	ERBB2	RTK RAS	AMP
UCEC	2.76134	ERBB3	RTK RAS	AMP
UCEC	2.36686	FGFR1	RTK RAS	AMP
UCEC	1.57791	FGFR2	RTK RAS	AMP
UCEC	1.57791	JAK2	RTK RAS	AMP
UCEC	0.394477	KIT	RTK RAS	AMP
UCEC	0.591716	MAPK1	RTK RAS	AMP
UCEC	0.394477	MET	RTK RAS	AMP
UCEC	0.394477	PDGFRA	RTK RAS	AMP
UCEC	6.70611	PIK3CA	PI3K	AMP
UCEC	2.36686	PIK3CB	PI3K	AMP
UCEC	2.5641	PIK3R2	PI3K	AMP
UCEC	0.394477	RAF1	RTK RAS	AMP
HCC	0.287356	AKT1	PI3K	AMP
HCC	1.14943	AKT2	PI3K	AMP
HCC	0.287356	BRAF	RTK RAS	AMP
HCC	1.14943	CDK4	Cell Cycle	AMP
HCC	1.72414	CDK6	Cell Cycle	AMP
HCC	1.14943	EGFR	RTK RAS	AMP
HCC	0.862069	ERBB2	RTK RAS	AMP
HCC	1.14943	ERBB3	RTK RAS	AMP
HCC	1.14943	FGFR1	RTK RAS	AMP
HCC	0	FGFR2	RTK RAS	AMP
HCC	0.287356	JAK2	RTK RAS	AMP
HCC	0.287356	KIT	RTK RAS	AMP
HCC	0.287356	MAPK1	RTK RAS	AMP
HCC	2.29885	MET	RTK RAS	AMP
HCC	0.287356	PDGFRA	RTK RAS	AMP
HCC	1.14943	PIK3CA	PI3K	AMP
HCC	0.287356	PIK3CB	PI3K	AMP
HCC	2.01149	PIK3R2	PI3K	AMP
HCC	0.862069	RAF1	RTK RAS	AMP
PRAD	0.417537	AKT1	PI3K	AMP
PRAD	0.208768	AKT2	PI3K	AMP
PRAD	1.46138	BRAF	RTK RAS	AMP
PRAD	0.208768	CDK4	Cell Cycle	AMP
PRAD	1.67015	CDK6	Cell Cycle	AMP
PRAD	0.208768	EGFR	RTK RAS	AMP
PRAD	0.417537	ERBB2	RTK RAS	AMP
PRAD	0.626305	ERBB3	RTK RAS	AMP
PRAD	3.13152	FGFR1	RTK RAS	AMP
PRAD	0.208768	FGFR2	RTK RAS	AMP
PRAD	0.208768	JAK2	RTK RAS	AMP
PRAD	0.417537	KIT	RTK RAS	AMP
PRAD	0.417537	MAPK1	RTK RAS	AMP
PRAD	0.835073	MET	RTK RAS	AMP
PRAD	0	PDGFRA	RTK RAS	AMP
PRAD	2.29645	PIK3CA	PI3K	AMP
PRAD	1.04384	PIK3CB	PI3K	AMP
PRAD	0.417537	PIK3R2	PI3K	AMP
PRAD	0	RAF1	RTK RAS	AMP
STAD	0	AKT1	PI3K	AMP
STAD	1.30548	AKT2	PI3K	AMP
STAD	0.522193	BRAF	RTK RAS	AMP
STAD	2.34987	CDK4	Cell Cycle	AMP
STAD	7.8329	CDK6	Cell Cycle	AMP
STAD	4.96084	EGFR	RTK RAS	AMP
STAD	13.8381	ERBB2	RTK RAS	AMP
STAD	1.82768	ERBB3	RTK RAS	AMP
STAD	1.30548	FGFR1	RTK RAS	AMP
STAD	4.17755	FGFR2	RTK RAS	AMP
STAD	2.08877	JAK2	RTK RAS	AMP
STAD	0.78329	KIT	RTK RAS	AMP
STAD	1.30548	MAPK1	RTK RAS	AMP
STAD	3.13316	MET	RTK RAS	AMP
STAD	0.78329	PDGFRA	RTK RAS	AMP
STAD	5.48303	PIK3CA	PI3K	AMP
STAD	1.56658	PIK3CB	PI3K	AMP
STAD	0.522193	PIK3R2	PI3K	AMP
STAD	1.56658	RAF1	RTK RAS	AMP
BRCA	0	AKT1	PI3K	FUS
BRCA	0.101937	AKT2	PI3K	FUS
BRCA	0	BRAF	RTK RAS	FUS
BRCA	0	CDK4	Cell Cycle	FUS
BRCA	0	CDK6	Cell Cycle	FUS
BRCA	0	EGFR	RTK RAS	FUS
BRCA	0	ERBB2	RTK RAS	FUS
BRCA	0	ERBB3	RTK RAS	FUS
BRCA	0.611621	FGFR1	RTK RAS	FUS
BRCA	0.407747	FGFR2	RTK RAS	FUS
BRCA	0.203874	JAK2	RTK RAS	FUS
BRCA	0	KIT	RTK RAS	FUS
BRCA	0	MAPK1	RTK RAS	FUS
BRCA	0	MET	RTK RAS	FUS
BRCA	0	PDGFRA	RTK RAS	FUS
BRCA	0	PIK3CA	PI3K	FUS
BRCA	0.203874	PIK3CB	PI3K	FUS
BRCA	0	PIK3R2	PI3K	FUS
BRCA	0.203874	RAF1	RTK RAS	FUS
CCRCC	0	AKT1	PI3K	FUS
CCRCC	0	AKT2	PI3K	FUS
CCRCC	0	BRAF	RTK RAS	FUS
CCRCC	0	CDK4	Cell Cycle	FUS
CCRCC	0	CDK6	Cell Cycle	FUS
CCRCC	0	EGFR	RTK RAS	FUS
CCRCC	0	ERBB2	RTK RAS	FUS
CCRCC	0	ERBB3	RTK RAS	FUS
CCRCC	0	FGFR1	RTK RAS	FUS
CCRCC	0	FGFR2	RTK RAS	FUS
CCRCC	0.284091	JAK2	RTK RAS	FUS
CCRCC	0	KIT	RTK RAS	FUS
CCRCC	0	MAPK1	RTK RAS	FUS
CCRCC	0	MET	RTK RAS	FUS
CCRCC	0	PDGFRA	RTK RAS	FUS
CCRCC	0	PIK3CA	PI3K	FUS
CCRCC	0.284091	PIK3CB	PI3K	FUS
CCRCC	0	PIK3R2	PI3K	FUS
CCRCC	0	RAF1	RTK RAS	FUS
CRC	0	AKT1	PI3K	FUS
CRC	0	AKT2	PI3K	FUS
CRC	0.217797	BRAF	RTK RAS	FUS
CRC	0	CDK4	Cell Cycle	FUS
CRC	0	CDK6	Cell Cycle	FUS
CRC	0	EGFR	RTK RAS	FUS
CRC	0	ERBB2	RTK RAS	FUS
CRC	0	ERBB3	RTK RAS	FUS
CRC	0	FGFR1	RTK RAS	FUS
CRC	0	FGFR2	RTK RAS	FUS
CRC	0	JAK2	RTK RAS	FUS
CRC	0	KIT	RTK RAS	FUS
CRC	0	MAPK1	RTK RAS	FUS
CRC	0	MET	RTK RAS	FUS
CRC	0	PDGFRA	RTK RAS	FUS
CRC	0	PIK3CA	PI3K	FUS
CRC	0	PIK3CB	PI3K	FUS
CRC	0	PIK3R2	PI3K	FUS
CRC	0	RAF1	RTK RAS	FUS
LUAD	0	AKT1	PI3K	FUS
LUAD	0	AKT2	PI3K	FUS
LUAD	0	BRAF	RTK RAS	FUS
LUAD	0	CDK4	Cell Cycle	FUS
LUAD	0	CDK6	Cell Cycle	FUS
LUAD	0	EGFR	RTK RAS	FUS
LUAD	0	ERBB2	RTK RAS	FUS
LUAD	0	ERBB3	RTK RAS	FUS
LUAD	0	FGFR1	RTK RAS	FUS
LUAD	0	FGFR2	RTK RAS	FUS
LUAD	0.199203	JAK2	RTK RAS	FUS
LUAD	0	KIT	RTK RAS	FUS
LUAD	0	MAPK1	RTK RAS	FUS
LUAD	0	MET	RTK RAS	FUS
LUAD	0.199203	PDGFRA	RTK RAS	FUS
LUAD	0	PIK3CA	PI3K	FUS
LUAD	0	PIK3CB	PI3K	FUS
LUAD	0	PIK3R2	PI3K	FUS
LUAD	0	RAF1	RTK RAS	FUS
OV	0	AKT1	PI3K	FUS
OV	0.564972	AKT2	PI3K	FUS
OV	0	BRAF	RTK RAS	FUS
OV	0	CDK4	Cell Cycle	FUS
OV	0	CDK6	Cell Cycle	FUS
OV	0	EGFR	RTK RAS	FUS
OV	0	ERBB2	RTK RAS	FUS
OV	0	ERBB3	RTK RAS	FUS
OV	0	FGFR1	RTK RAS	FUS
OV	0.564972	FGFR2	RTK RAS	FUS
OV	0	JAK2	RTK RAS	FUS
OV	0	KIT	RTK RAS	FUS
OV	0	MAPK1	RTK RAS	FUS
OV	0	MET	RTK RAS	FUS
OV	0	PDGFRA	RTK RAS	FUS
OV	0	PIK3CA	PI3K	FUS
OV	0	PIK3CB	PI3K	FUS
OV	0	PIK3R2	PI3K	FUS
OV	0	RAF1	RTK RAS	FUS
UCEC	0	AKT1	PI3K	FUS
UCEC	0.197239	AKT2	PI3K	FUS
UCEC	0	BRAF	RTK RAS	FUS
UCEC	0	CDK4	Cell Cycle	FUS
UCEC	0	CDK6	Cell Cycle	FUS
UCEC	0	EGFR	RTK RAS	FUS
UCEC	0	ERBB2	RTK RAS	FUS
UCEC	0	ERBB3	RTK RAS	FUS
UCEC	0	FGFR1	RTK RAS	FUS
UCEC	0.197239	FGFR2	RTK RAS	FUS
UCEC	0	JAK2	RTK RAS	FUS
UCEC	0	KIT	RTK RAS	FUS
UCEC	0	MAPK1	RTK RAS	FUS
UCEC	0	MET	RTK RAS	FUS
UCEC	0	PDGFRA	RTK RAS	FUS
UCEC	0	PIK3CA	PI3K	FUS
UCEC	0	PIK3CB	PI3K	FUS
UCEC	0	PIK3R2	PI3K	FUS
UCEC	0	RAF1	RTK RAS	FUS
HCC	0	AKT1	PI3K	FUS
HCC	0	AKT2	PI3K	FUS
HCC	0	BRAF	RTK RAS	FUS
HCC	0	CDK4	Cell Cycle	FUS
HCC	0	CDK6	Cell Cycle	FUS
HCC	0.287356	EGFR	RTK RAS	FUS
HCC	0	ERBB2	RTK RAS	FUS
HCC	0	ERBB3	RTK RAS	FUS
HCC	0	FGFR1	RTK RAS	FUS
HCC	0.574713	FGFR2	RTK RAS	FUS
HCC	0	JAK2	RTK RAS	FUS
HCC	0	KIT	RTK RAS	FUS
HCC	0	MAPK1	RTK RAS	FUS
HCC	0	MET	RTK RAS	FUS
HCC	0	PDGFRA	RTK RAS	FUS
HCC	0	PIK3CA	PI3K	FUS
HCC	0	PIK3CB	PI3K	FUS
HCC	0	PIK3R2	PI3K	FUS
HCC	0	RAF1	RTK RAS	FUS
PRAD	0	AKT1	PI3K	FUS
PRAD	0	AKT2	PI3K	FUS
PRAD	0.417537	BRAF	RTK RAS	FUS
PRAD	0	CDK4	Cell Cycle	FUS
PRAD	0	CDK6	Cell Cycle	FUS
PRAD	0	EGFR	RTK RAS	FUS
PRAD	0	ERBB2	RTK RAS	FUS
PRAD	0	ERBB3	RTK RAS	FUS
PRAD	0	FGFR1	RTK RAS	FUS
PRAD	0	FGFR2	RTK RAS	FUS
PRAD	0	JAK2	RTK RAS	FUS
PRAD	0	KIT	RTK RAS	FUS
PRAD	0	MAPK1	RTK RAS	FUS
PRAD	0	MET	RTK RAS	FUS
PRAD	0	PDGFRA	RTK RAS	FUS
PRAD	0	PIK3CA	PI3K	FUS
PRAD	0.208768	PIK3CB	PI3K	FUS
PRAD	0	PIK3R2	PI3K	FUS
PRAD	0.626305	RAF1	RTK RAS	FUS
STAD	0	AKT1	PI3K	FUS
STAD	0	AKT2	PI3K	FUS
STAD	0	BRAF	RTK RAS	FUS
STAD	0	CDK4	Cell Cycle	FUS
STAD	0	CDK6	Cell Cycle	FUS
STAD	0.522193	EGFR	RTK RAS	FUS
STAD	0	ERBB2	RTK RAS	FUS
STAD	0	ERBB3	RTK RAS	FUS
STAD	0	FGFR1	RTK RAS	FUS
STAD	0.261097	FGFR2	RTK RAS	FUS
STAD	0	JAK2	RTK RAS	FUS
STAD	0	KIT	RTK RAS	FUS
STAD	0	MAPK1	RTK RAS	FUS
STAD	0	MET	RTK RAS	FUS
STAD	0	PDGFRA	RTK RAS	FUS
STAD	0	PIK3CA	PI3K	FUS
STAD	0	PIK3CB	PI3K	FUS
STAD	0	PIK3R2	PI3K	FUS
STAD	0.261097	RAF1	RTK RAS	FUS
BRCA	1.73913	AKT1	PI3K	PRO
BRCA	6.95652	AKT2	PI3K	PRO
BRCA	1.73913	BRAF	RTK RAS	PRO
BRCA	5.21739	CDK4	Cell Cycle	PRO
BRCA	17.3913	CDK6	Cell Cycle	PRO
BRCA	10.1852	EGFR	RTK RAS	PRO
BRCA	20	ERBB2	RTK RAS	PRO
BRCA	5.21739	ERBB3	RTK RAS	PRO
BRCA	13.0435	FGFR1	RTK RAS	PRO
BRCA	NA	FGFR2	RTK RAS	PRO
BRCA	2.6087	JAK2	RTK RAS	PRO
BRCA	11.6883	KIT	RTK RAS	PRO
BRCA	2.6087	MAPK1	RTK RAS	PRO
BRCA	NA	MET	RTK RAS	PRO
BRCA	NA	PDGFRA	RTK RAS	PRO
BRCA	4.34783	PIK3CA	PI3K	PRO
BRCA	6.08696	PIK3CB	PI3K	PRO
BRCA	5.21739	PIK3R2	PI3K	PRO
BRCA	1.73913	RAF1	RTK RAS	PRO
CCRCC	1.81818	AKT1	PI3K	PRO
CCRCC	2.72727	AKT2	PI3K	PRO
CCRCC	0.909091	BRAF	RTK RAS	PRO
CCRCC	5.45455	CDK4	Cell Cycle	PRO
CCRCC	3.63636	CDK6	Cell Cycle	PRO
CCRCC	3.63636	EGFR	RTK RAS	PRO
CCRCC	14.5455	ERBB2	RTK RAS	PRO
CCRCC	8.18182	ERBB3	RTK RAS	PRO
CCRCC	NA	FGFR1	RTK RAS	PRO
CCRCC	NA	FGFR2	RTK RAS	PRO
CCRCC	3.63636	JAK2	RTK RAS	PRO
CCRCC	NA	KIT	RTK RAS	PRO
CCRCC	0.909091	MAPK1	RTK RAS	PRO
CCRCC	14.5455	MET	RTK RAS	PRO
CCRCC	NA	PDGFRA	RTK RAS	PRO
CCRCC	0	PIK3CA	PI3K	PRO
CCRCC	4.54545	PIK3CB	PI3K	PRO
CCRCC	0.909091	PIK3R2	PI3K	PRO
CCRCC	5.45455	RAF1	RTK RAS	PRO
CRC	3.15789	AKT1	PI3K	PRO
CRC	5.26316	AKT2	PI3K	PRO
CRC	NA	BRAF	RTK RAS	PRO
CRC	4.93827	CDK4	Cell Cycle	PRO
CRC	2.10526	CDK6	Cell Cycle	PRO
CRC	13.6842	EGFR	RTK RAS	PRO
CRC	6.31579	ERBB2	RTK RAS	PRO
CRC	NA	ERBB3	RTK RAS	PRO
CRC	NA	FGFR1	RTK RAS	PRO
CRC	NA	FGFR2	RTK RAS	PRO
CRC	NA	JAK2	RTK RAS	PRO
CRC	NA	KIT	RTK RAS	PRO
CRC	6.31579	MAPK1	RTK RAS	PRO
CRC	9.78261	MET	RTK RAS	PRO
CRC	NA	PDGFRA	RTK RAS	PRO
CRC	NA	PIK3CA	PI3K	PRO
CRC	2.77778	PIK3CB	PI3K	PRO
CRC	NA	PIK3R2	PI3K	PRO
CRC	NA	RAF1	RTK RAS	PRO
LUAD	3.66972	AKT1	PI3K	PRO
LUAD	5.50459	AKT2	PI3K	PRO
LUAD	9.17431	BRAF	RTK RAS	PRO
LUAD	13.7615	CDK4	Cell Cycle	PRO
LUAD	6.42202	CDK6	Cell Cycle	PRO
LUAD	16.5138	EGFR	RTK RAS	PRO
LUAD	6.42202	ERBB2	RTK RAS	PRO
LUAD	7.33945	ERBB3	RTK RAS	PRO
LUAD	20	FGFR1	RTK RAS	PRO
LUAD	NA	FGFR2	RTK RAS	PRO
LUAD	3.66972	JAK2	RTK RAS	PRO
LUAD	16.5138	KIT	RTK RAS	PRO
LUAD	0.917431	MAPK1	RTK RAS	PRO
LUAD	12.844	MET	RTK RAS	PRO
LUAD	13.8614	PDGFRA	RTK RAS	PRO
LUAD	0.917431	PIK3CA	PI3K	PRO
LUAD	8.25688	PIK3CB	PI3K	PRO
LUAD	7.33945	PIK3R2	PI3K	PRO
LUAD	0.917431	RAF1	RTK RAS	PRO
OV	3.57143	AKT1	PI3K	PRO
OV	5.95238	AKT2	PI3K	PRO
OV	7.14286	BRAF	RTK RAS	PRO
OV	10.7143	CDK4	Cell Cycle	PRO
OV	4.7619	CDK6	Cell Cycle	PRO
OV	8.33333	EGFR	RTK RAS	PRO
OV	8.33333	ERBB2	RTK RAS	PRO
OV	8.57143	ERBB3	RTK RAS	PRO
OV	11.4286	FGFR1	RTK RAS	PRO
OV	12.987	FGFR2	RTK RAS	PRO
OV	NA	JAK2	RTK RAS	PRO
OV	NA	KIT	RTK RAS	PRO
OV	2.38095	MAPK1	RTK RAS	PRO
OV	NA	MET	RTK RAS	PRO
OV	8.33333	PDGFRA	RTK RAS	PRO
OV	5.95238	PIK3CA	PI3K	PRO
OV	10.7143	PIK3CB	PI3K	PRO
OV	8.33333	PIK3R2	PI3K	PRO
OV	3.8961	RAF1	RTK RAS	PRO
UCEC	1.03093	AKT1	PI3K	PRO
UCEC	4.12371	AKT2	PI3K	PRO
UCEC	6.18557	BRAF	RTK RAS	PRO
UCEC	3.09278	CDK4	Cell Cycle	PRO
UCEC	11.3402	CDK6	Cell Cycle	PRO
UCEC	10.3093	EGFR	RTK RAS	PRO
UCEC	10.3093	ERBB2	RTK RAS	PRO
UCEC	9.27835	ERBB3	RTK RAS	PRO
UCEC	7.21649	FGFR1	RTK RAS	PRO
UCEC	20	FGFR2	RTK RAS	PRO
UCEC	8.69565	JAK2	RTK RAS	PRO
UCEC	NA	KIT	RTK RAS	PRO
UCEC	1.03093	MAPK1	RTK RAS	PRO
UCEC	18.5567	MET	RTK RAS	PRO
UCEC	NA	PDGFRA	RTK RAS	PRO
UCEC	1.03093	PIK3CA	PI3K	PRO
UCEC	3.09278	PIK3CB	PI3K	PRO
UCEC	5.15464	PIK3R2	PI3K	PRO
UCEC	0	RAF1	RTK RAS	PRO
HCC	0.990099	AKT1	PI3K	PRO
HCC	5	AKT2	PI3K	PRO
HCC	NA	BRAF	RTK RAS	PRO
HCC	NA	CDK4	Cell Cycle	PRO
HCC	20	CDK6	Cell Cycle	PRO
HCC	8.91089	EGFR	RTK RAS	PRO
HCC	15.1899	ERBB2	RTK RAS	PRO
HCC	NA	ERBB3	RTK RAS	PRO
HCC	NA	FGFR1	RTK RAS	PRO
HCC	NA	FGFR2	RTK RAS	PRO
HCC	NA	JAK2	RTK RAS	PRO
HCC	NA	KIT	RTK RAS	PRO
HCC	0	MAPK1	RTK RAS	PRO
HCC	9.09091	MET	RTK RAS	PRO
HCC	NA	PDGFRA	RTK RAS	PRO
HCC	NA	PIK3CA	PI3K	PRO
HCC	NA	PIK3CB	PI3K	PRO
HCC	NA	PIK3R2	PI3K	PRO
HCC	NA	RAF1	RTK RAS	PRO
PRAD	0	AKT1	PI3K	PRO
PRAD	1.31579	AKT2	PI3K	PRO
PRAD	20	BRAF	RTK RAS	PRO
PRAD	10.6667	CDK4	Cell Cycle	PRO
PRAD	16.0714	CDK6	Cell Cycle	PRO
PRAD	1.31579	EGFR	RTK RAS	PRO
PRAD	16.2162	ERBB2	RTK RAS	PRO
PRAD	NA	ERBB3	RTK RAS	PRO
PRAD	NA	FGFR1	RTK RAS	PRO
PRAD	NA	FGFR2	RTK RAS	PRO
PRAD	NA	JAK2	RTK RAS	PRO
PRAD	NA	KIT	RTK RAS	PRO
PRAD	0	MAPK1	RTK RAS	PRO
PRAD	NA	MET	RTK RAS	PRO
PRAD	NA	PDGFRA	RTK RAS	PRO
PRAD	11.9403	PIK3CA	PI3K	PRO
PRAD	15.0685	PIK3CB	PI3K	PRO
PRAD	NA	PIK3R2	PI3K	PRO
PRAD	5.26316	RAF1	RTK RAS	PRO
STAD	2.5	AKT1	PI3K	PRO
STAD	1.25	AKT2	PI3K	PRO
STAD	5.19481	BRAF	RTK RAS	PRO
STAD	5	CDK4	Cell Cycle	PRO
STAD	7.5	CDK6	Cell Cycle	PRO
STAD	1.25	EGFR	RTK RAS	PRO
STAD	6.25	ERBB2	RTK RAS	PRO
STAD	12.5	ERBB3	RTK RAS	PRO
STAD	NA	FGFR1	RTK RAS	PRO
STAD	NA	FGFR2	RTK RAS	PRO
STAD	1.75439	JAK2	RTK RAS	PRO
STAD	NA	KIT	RTK RAS	PRO
STAD	0	MAPK1	RTK RAS	PRO
STAD	11.9403	MET	RTK RAS	PRO
STAD	18.9189	PDGFRA	RTK RAS	PRO
STAD	2.53165	PIK3CA	PI3K	PRO
STAD	2.5	PIK3CB	PI3K	PRO
STAD	7.89474	PIK3R2	PI3K	PRO
STAD	8.97436	RAF1	RTK RAS	PRO

## Sheet: Supplementary Data 3
Supplementary Data 3	Cancer-protein pairs with substantially higher (≥ 3-fold) protein overexpression rate (with P ≥ 10%) than genomic alteration rate.
Cancer	Frequency	Gene	Pathway	Mutation.type	Genomic.frequency	Proteomic.frequency
PRAD	2.71399	BRAF	RTK RAS	ALT	2.71399	20
OV	1.12994	CDK4	Cell Cycle	ALT	1.12994	10.7143
PRAD	0.208768	CDK4	Cell Cycle	ALT	0.208768	10.6667
BRCA	0.611621	CDK6	Cell Cycle	ALT	0.611621	17.3913
UCEC	0.986193	CDK6	Cell Cycle	ALT	0.986193	11.3402
HCC	1.72414	CDK6	Cell Cycle	ALT	1.72414	20
PRAD	1.67015	CDK6	Cell Cycle	ALT	1.67015	16.0714
BRCA	1.9368	EGFR	RTK RAS	ALT	1.9368	10.1852
CRC	1.30724	EGFR	RTK RAS	ALT	1.30724	13.6842
UCEC	1.57791	EGFR	RTK RAS	ALT	1.57791	10.3093
CCRCC	0.284091	ERBB2	RTK RAS	ALT	0.284091	14.5455
HCC	0.862069	ERBB2	RTK RAS	ALT	0.862069	15.1899
PRAD	0.626305	ERBB2	RTK RAS	ALT	0.626305	16.2162
LUAD	2.58964	FGFR1	RTK RAS	ALT	2.58964	20
OV	1.69492	FGFR1	RTK RAS	ALT	1.69492	11.4286
OV	2.82486	FGFR2	RTK RAS	ALT	2.82486	12.987
BRCA	0.509684	KIT	RTK RAS	ALT	0.509684	11.6883
LUAD	2.19124	KIT	RTK RAS	ALT	2.19124	16.5138
CCRCC	0.852273	MET	RTK RAS	ALT	0.852273	14.5455
LUAD	3.38645	MET	RTK RAS	ALT	3.38645	12.844
UCEC	0.591716	MET	RTK RAS	ALT	0.591716	18.5567
STAD	3.13316	MET	RTK RAS	ALT	3.13316	11.9403
LUAD	1.79283	PDGFRA	RTK RAS	ALT	1.79283	13.8614
STAD	0.78329	PDGFRA	RTK RAS	ALT	0.78329	18.9189
PRAD	1.25261	PIK3CB	PI3K	ALT	1.25261	15.0685

## Sheet: Supplementary Data 4
Supplementary Data 4	Overexpressed kinases with FDA-approved or preclinical drugs in DGIdb that also showed expression-driven cancer dependency (R ≤ -0.3, FDR < 0.05) in cancer cells of the same lineage.
Gene	Lineage	[-Correlation]	Cancer	Percentage of outliers (P)	[-log(FDR)]	P-value	FDR
PDGFRA	STOMACH	0.792608	STAD	18.9189	6.21259	1.38728e-06	0.000957223
ERBB2	BREAST	0.679513	BRCA	22.6087	5.01948	7.16349e-06	0.0024714
PDGFRA	CENTRAL_NERVOUS_SYSTEM	0.527059	MB	17.7778	4.60946	1.27778e-05	0.00352667
IGF1R	OVARY	0.59182	OV	10.7143	4.0345	2.91663e-05	0.00670824
ERBB2	OVARY	0.527965	OV	8.33333	2.61612	0.000274115	0.0378278
PDK1	LUNG	0.368611	LUAD	16.5138	2.94976	0.000148927	0.0228354
IGF1R	LUNG	0.350003	LUAD	11.0092	2.51167	0.000333376	0.0418235

## Sheet: Supplementary Data 5
Supplementary Data 5	Novel kinase protein targets that show overexpression in primary patient tumours and expression-driven dependency (R ≤ -0.3, FDR < 0.05).
Gene	Lineage	[-Correlation]	Cancer	Percentage of outliers (P)	[-log(FDR)]	P-value	FDR
PRKRA	LUNG	0.459032	LUAD	7.33945	6.21485	1.38e-06	0.00095722
PGK2	BREAST	0.6155	BRCA	7.82609	3.33683	8.31e-05	0.0143329

## Sheet: Supplementary Data 6
Supplementary Data 6	Overexpression of kinases that are correlated with up-regulation of their corresponding pathways.
Correlation (R)	P-value	Percentage of outliers (P)	Marker	Pathway	Cancer	Data	FDR	FDR <	P > 7
0.795588	1.5e-17	13.3333	ATM	TP53	PRAD	Protein	7.81e-15	0.05	TRUE
0.570273	1.13e-07	14.8649	CHEK2	TP53	STAD	Protein	7.37e-06	0.05	TRUE
0.511942	3.43e-07	14.7727	CDK2	Cell Cycle	HCC	Protein	1.98e-05	0.05	TRUE
0.486411	4.77e-06	3.75	RPS6KA3	TP53	STAD	Protein	0.00022567	0.05
0.389908	5.57e-05	3.9604	RPS6KA3	TP53	HCC	Protein	0.00170262	0.05
0.393637	7.93e-05	4.21053	TAOK3	HIPPO	CRC	Protein	0.00229116	0.05
0.550139	9.04e-05	2.22222	PIK3CA	PI3K	MB	Protein	0.00247515	0.05
0.531987	0.000169239	2.22222	CHEK2	TP53	MB	Protein	0.00401143	0.05
0.390035	0.000348329	5	CDK4	Cell Cycle	STAD	Protein	0.00724524	0.05
0.390255	0.000642037	23.2877	CDK6	Cell Cycle	HCC	Protein	0.0111286	0.05	TRUE
0.4799	0.000850147	2.22222	TGFBR1	TGF-Beta	MB	Protein	0.0142605	0.05
0.356518	0.0011705	2.5	AKT1	PI3K	STAD	Protein	0.0184442	0.05
0.465754	0.00126309	2.22222	AKT3	PI3K	MB	Protein	0.0193179	0.05
0.401604	0.00215624	16.0714	CDK6	Cell Cycle	PRAD	Protein	0.0254828	0.05	TRUE
0.348133	0.00205846	9.21053	AKT3	PI3K	PRAD	Protein	0.0254828	0.05	TRUE
0.304076	0.0019919	8.91089	MTOR	PI3K	HCC	Protein	0.0254828	0.05	TRUE
0.446785	0.00209319	2.22222	FGFR4	RTK RAS	MB	Protein	0.0254828	0.05
0.283683	0.00212414	0.869565	TAOK3	HIPPO	BRCA	Protein	0.0254828	0.05
0.341662	0.00192395	0	MAPK1	RTK RAS	STAD	Protein	0.0254828	0.05
0.330781	0.00290621	2.53165	PIK3CA	PI3K	STAD	Protein	0.0328528	0.05
0.342738	0.00299471	5.47945	TAOK2	HIPPO	STAD	Protein	0.0331329	0.05
0.430578	0.00315226	2.22222	RAF1	RTK RAS	MB	Protein	0.0341495	0.05
0.295338	0.00331577	3.09278	MAP2K1	RTK RAS	UCEC	Protein	0.0351877	0.05
0.323083	0.00346575	0	ATM	TP53	STAD	Protein	0.0358802	0.05
0.335034	0.00401796	20.8333	RPS6KB1	PI3K	PRAD	Protein	0.0401796	0.05	TRUE
0.285789	0.00454482	1.03093	MAPK1	RTK RAS	UCEC	Protein	0.0429693	0.05
0.359507	0.00478537	25	TAOK1	HIPPO	PRAD	Protein	0.0431201	0.05	TRUE
0.412989	0.00480955	24.4444	FGFR2	RTK RAS	MB	Protein	0.0431201	0.05	TRUE
0.352646	0.0049364	19.3548	INSR	RTK RAS	PRAD	Protein	0.0435072	0.05	TRUE
-0.255192	0.00591497	1.73913	RAF1	RTK RAS	BRCA	Protein	0.0496094	0.05
0.31968	0.00619407	4.16667	STK4	HIPPO	PRAD	Protein	0.0510805	0.15
0.40134	0.00628683	2.22222	ATM	TP53	MB	Protein	0.0510805	0.15
-0.277234	0.00653003	6.31579	ERBB2	RTK RAS	CRC	Protein	0.0514237	0.15
0.398348	0.00672464	2.22222	PIK3R1	PI3K	MB	Protein	0.0514237	0.15
0.308664	0.00667061	1.31579	TAOK3	HIPPO	PRAD	Protein	0.0514237	0.15
0.310897	0.00701622	4.05405	CSNK1D	HIPPO	PRAD	Protein	0.0528759	0.15
0.248638	0.00737463	4.34783	STK11	PI3K	BRCA	Protein	0.0540114	0.15
-0.265484	0.00729208	0	MAPK1	RTK RAS	HCC	Protein	0.0540114	0.15
0.297481	0.00775652	15.1899	ERBB2	RTK RAS	HCC	Protein	0.0560193	0.15	TRUE
0.252616	0.00804651	5.50459	RPS6KA3	TP53	LUAD	Protein	0.0573176	0.15
-0.266793	0.0082515	2.06186	CSNK1D	HIPPO	UCEC	Protein	0.0579835	0.15
0.381574	0.00970066	24.4444	CDK6	Cell Cycle	MB	Protein	0.0672579	0.15	TRUE
0.285493	0.0102583	0	MTOR	PI3K	STAD	Protein	0.0692769	0.15
0.376991	0.0106883	2.22222	STK4	HIPPO	MB	Protein	0.0712553	0.15
0.290447	0.010921	0	MAPK1	RTK RAS	PRAD	Protein	0.0718853	0.15
0.254859	0.0117595	3.09278	STK11	PI3K	UCEC	Protein	0.0747653	0.15
0.234123	0.0117899	1.73913	AKT1	PI3K	BRCA	Protein	0.0747653	0.15
0.288775	0.0125867	18.9189	PDGFRA	RTK RAS	STAD	Protein	0.0770012	0.15	TRUE
0.369864	0.0123952	6.66667	ACVR2A	TGF-Beta	MB	Protein	0.0770012	0.15
0.27793	0.0125552	2.5	GSK3B	WNT	STAD	Protein	0.0770012	0.15
0.273904	0.0139507	1.25	MAPK3	RTK RAS	STAD	Protein	0.0824357	0.15
-0.247258	0.0146193	7.21649	RPS6KA3	TP53	UCEC	Protein	0.0844671	0.15	TRUE
0.229448	0.0163948	12.844	MET	RTK RAS	LUAD	Protein	0.0916699	0.15	TRUE
0.289563	0.0174668	11.9403	PIK3CA	PI3K	PRAD	Protein	0.096625	0.15	TRUE
0.264098	0.0179242	1.25	PIK3R1	PI3K	STAD	Protein	0.0981114	0.15
0.225559	0.0183624	6.42202	AKT3	PI3K	LUAD	Protein	0.0994631	0.15
0.39034	0.0185921	2.77778	ACVR1B	TGF-Beta	MB	Protein	0.0996688	0.15
0.224753	0.0187943	16.5138	EGFR	RTK RAS	LUAD	Protein	0.0997249	0.15	TRUE
0.290102	0.0200545	12.5	ARAF	RTK RAS	PRAD	Protein	0.104283	0.15	TRUE
0.337708	0.0232819	17.7778	NTRK2	RTK RAS	MB	Protein	0.11754	0.15	TRUE
0.222008	0.0264224	5	AKT2	PI3K	HCC	Protein	0.12962	0.15
0.236166	0.0285874	22.093	PDGFRB	RTK RAS	HCC	Protein	0.138929	0.15	TRUE
0.205223	0.031495	14.5455	ERBB2	RTK RAS	CCRCC	Protein	0.150252	1	TRUE
0.239598	0.0323071	7.5	CDK6	Cell Cycle	STAD	Protein	0.152724	1	TRUE
0.198871	0.0372697	10.9091	AKT3	PI3K	CCRCC	Protein	0.168524	1	TRUE
0.205724	0.0390274	7.92079	INSR	RTK RAS	HCC	Protein	0.173455	1	TRUE
-0.197075	0.0399761	0.917431	STK4	HIPPO	LUAD	Protein	0.176166	1
0.228232	0.0417306	1.25	MAP2K1	RTK RAS	STAD	Protein	0.179338	1
0.299322	0.0457748	4.44444	RPS6KB1	PI3K	MB	Protein	0.193519	1
0.195875	0.0496374	7.92079	GSK3B	WNT	HCC	Protein	0.20324	1	TRUE
0.198001	0.0518833	10.3093	ERBB2	RTK RAS	UCEC	Protein	0.207533	1	TRUE
0.219699	0.0532744	2.5641	TAOK1	HIPPO	STAD	Protein	0.209314	1
0.286353	0.0565195	4.44444	MAPK1	RTK RAS	MB	Protein	0.216104	1
0.191599	0.0561811	1	TAOK3	HIPPO	HCC	Protein	0.216104	1
-0.193237	0.0579062	10.3093	EGFR	RTK RAS	UCEC	Protein	0.219406	1	TRUE
0.181991	0.0582271	0.917431	RAF1	RTK RAS	LUAD	Protein	0.219406	1
-0.174571	0.0620462	1.73913	STK4	HIPPO	BRCA	Protein	0.228823	1
-0.202803	0.0642925	3.57143	CHEK2	TP53	OV	Protein	0.230566	1
0.172672	0.0649853	3.47826	PIK3R1	PI3K	BRCA	Protein	0.231454	1
0.182764	0.0762709	2.10526	CDK6	Cell Cycle	CRC	Protein	0.260927	1
-0.180413	0.0769991	1.03093	PIK3CA	PI3K	UCEC	Protein	0.261696	1
-0.179618	0.0815581	2.10526	MTOR	PI3K	CRC	Protein	0.275391	1
0.195196	0.0827156	1.25	AKT2	PI3K	STAD	Protein	0.277498	1
0.165288	0.0844127	2.72727	ATM	TP53	CCRCC	Protein	0.281376	1
-0.163333	0.0882043	0.909091	MAPK1	RTK RAS	CCRCC	Protein	0.290293	1
0.172236	0.0916091	11.3402	CDK6	Cell Cycle	UCEC	Protein	0.29773	1	TRUE
0.161027	0.0943807	13.7615	CDK4	Cell Cycle	LUAD	Protein	0.30295	1	TRUE
-0.159757	0.0970425	5.50459	TAOK1	HIPPO	LUAD	Protein	0.307155	1
0.158767	0.0991589	0.917431	PIK3CA	PI3K	LUAD	Protein	0.307155	1
-0.1773	0.106649	2.38095	RPS6KB1	PI3K	OV	Protein	0.318722	1
0.188288	0.108155	16.2162	ERBB2	RTK RAS	PRAD	Protein	0.319463	1	TRUE
-0.149426	0.110964	7.82609	RPS6KB1	PI3K	BRCA	Protein	0.324163	1	TRUE
0.166447	0.114824	14.2857	ATM	TP53	HCC	Protein	0.331714	1	TRUE
0.145732	0.120175	1.73913	MAP2K1	RTK RAS	BRCA	Protein	0.345253	1
-0.144654	0.122971	17.3913	CDK6	Cell Cycle	BRCA	Protein	0.348346	1	TRUE
-0.147342	0.12452	2.72727	AKT2	PI3K	CCRCC	Protein	0.348346	1
0.232328	0.124601	2.22222	MTOR	PI3K	MB	Protein	0.348346	1
-0.168444	0.125609	3.57143	AKT1	PI3K	OV	Protein	0.349286	1
0.173281	0.137089	10.6667	CDK4	Cell Cycle	PRAD	Protein	0.369358	1	TRUE
0.142874	0.138323	3.66972	ARAF	RTK RAS	LUAD	Protein	0.370763	1
0.150317	0.141664	1.03093	AKT1	PI3K	UCEC	Protein	0.37777	1
-0.149288	0.14876	5.26316	AKT2	PI3K	CRC	Protein	0.386775	1
-0.144298	0.149961	2.9703	MAPK3	RTK RAS	HCC	Protein	0.387556	1
-0.156976	0.153865	4.7619	ARAF	RTK RAS	OV	Protein	0.394137	1
-0.132683	0.157485	4.34783	CSNK1D	HIPPO	BRCA	Protein	0.401433	1
0.134751	0.162413	0.917431	MAPK1	RTK RAS	LUAD	Protein	0.411974	1
0.209585	0.16704	0	TAOK2	HIPPO	MB	Protein	0.421654	1
-0.132281	0.168331	3.63636	CDK6	Cell Cycle	CCRCC	Protein	0.422859	1
-0.139264	0.173688	11.3402	PDGFRB	RTK RAS	UCEC	Protein	0.434219	1	TRUE
0.126889	0.176589	5.21739	RPS6KA3	TP53	BRCA	Protein	0.435195	1
0.129836	0.176407	2.72727	RPS6KB1	PI3K	CCRCC	Protein	0.435195	1
0.143316	0.180293	10.1124	TAOK1	HIPPO	CRC	Protein	0.442227	1	TRUE
-0.202896	0.181314	0	TAOK1	HIPPO	MB	Protein	0.442644	1
-0.125079	0.18289	4.34783	CDK2	Cell Cycle	BRCA	Protein	0.444405	1
-0.127963	0.184831	15.5963	INSR	RTK RAS	LUAD	Protein	0.445145	1	TRUE
0.155531	0.185762	9.45946	CDK2	Cell Cycle	PRAD	Protein	0.445145	1	TRUE
0.199233	0.189492	6.66667	MAPK3	RTK RAS	MB	Protein	0.450757	1
0.143903	0.191572	3.57143	PDGFRB	RTK RAS	OV	Protein	0.450757	1
0.147322	0.198044	14.1026	AKT3	PI3K	OV	Protein	0.458681	1	TRUE
0.141184	0.200189	8.33333	EGFR	RTK RAS	OV	Protein	0.458681	1	TRUE
0.14473	0.200232	6.25	ERBB2	RTK RAS	STAD	Protein	0.458681	1
0.145296	0.19846	1.25	EGFR	RTK RAS	STAD	Protein	0.458681	1
-0.123391	0.199049	0	MAPK3	RTK RAS	CCRCC	Protein	0.458681	1
0.12241	0.204785	3.66972	AKT1	PI3K	LUAD	Protein	0.465116	1
0.146817	0.205663	0	MAPK3	RTK RAS	PRAD	Protein	0.465116	1
0.191647	0.207252	2.22222	ARAF	RTK RAS	MB	Protein	0.466541	1
0.142938	0.214924	3.8961	INSR	RTK RAS	STAD	Protein	0.475577	1
-0.187149	0.218317	4.44444	INSR	RTK RAS	MB	Protein	0.481038	1
0.18492	0.223948	17.7778	EGFR	RTK RAS	MB	Protein	0.489298	1	TRUE
-0.125114	0.227022	4.21053	GSK3B	WNT	CRC	Protein	0.489417	1
0.115764	0.230639	2.75229	TAOK2	HIPPO	LUAD	Protein	0.493549	1
-0.11468	0.235064	0.917431	MTOR	PI3K	LUAD	Protein	0.498911	1
0.110468	0.250604	10.9091	PDGFRB	RTK RAS	CCRCC	Protein	0.50904	1	TRUE
0.111836	0.246953	5.50459	AKT2	PI3K	LUAD	Protein	0.50904	1
0.176693	0.245602	2.22222	AKT1	PI3K	MB	Protein	0.50904	1
0.13516	0.244377	1.31579	AKT2	PI3K	PRAD	Protein	0.50904	1
0.130921	0.247047	1.25	ARAF	RTK RAS	STAD	Protein	0.50904	1
-0.111069	0.248018	0.909091	STK4	HIPPO	CCRCC	Protein	0.50904	1
-0.137035	0.254465	13.0952	TGFBR1	TGF-Beta	LUAD	Protein	0.512875	1	TRUE
0.113305	0.269152	2.06186	STK4	HIPPO	UCEC	Protein	0.538305	1
-0.103754	0.282985	7.33945	MAP2K1	RTK RAS	LUAD	Protein	0.557396	1	TRUE
0.125805	0.282158	2.66667	STK11	PI3K	STAD	Protein	0.557396	1
-0.106976	0.296979	4.12371	CDK2	Cell Cycle	UCEC	Protein	0.578386	1
0.0992236	0.302388	1.81818	TAOK2	HIPPO	CCRCC	Protein	0.584542	1
-0.0965507	0.304665	1.73913	MTOR	PI3K	BRCA	Protein	0.585925	1
0.115165	0.309037	2.5	TAOK3	HIPPO	STAD	Protein	0.590806	1
0.154034	0.312372	2.22222	STK11	PI3K	MB	Protein	0.594994	1
-0.0969215	0.31606	7.33945	ATM	TP53	LUAD	Protein	0.595476	1	TRUE
-0.113588	0.315753	0	STK4	HIPPO	STAD	Protein	0.595476	1
0.100461	0.31751	10.8911	CHEK2	TP53	CCRCC	Protein	0.596047	1	TRUE
-0.095932	0.318788	3.63636	CSNK1D	HIPPO	CCRCC	Protein	0.596295	1
0.0926719	0.324594	4.34783	TAOK1	HIPPO	BRCA	Protein	0.600781	1
-0.101479	0.327812	2.10526	STK4	HIPPO	CRC	Protein	0.602493	1
0.094334	0.329213	6.42202	ERBB2	RTK RAS	LUAD	Protein	0.602785	1
0.0934346	0.333866	3.66972	MAPK3	RTK RAS	LUAD	Protein	0.609159	1
0.0973682	0.342727	1.03093	ARAF	RTK RAS	UCEC	Protein	0.620969	1
-0.103267	0.349901	4.7619	MAPK3	RTK RAS	OV	Protein	0.626974	1
-0.0904696	0.349499	3.66972	CDK2	Cell Cycle	LUAD	Protein	0.626974	1
-0.09629	0.353276	3.15789	PDGFRB	RTK RAS	CRC	Protein	0.626974	1
0.095645	0.351377	3.09278	MAPK3	RTK RAS	UCEC	Protein	0.626974	1
0.0858374	0.361699	2.6087	MAPK1	RTK RAS	BRCA	Protein	0.637571	1
0.0942469	0.366237	7.44681	STK4	HIPPO	HCC	Protein	0.643288	1	TRUE
0.0990701	0.369935	1.19048	TAOK1	HIPPO	OV	Protein	0.645524	1
0.0875808	0.403841	5.37634	PIK3R1	PI3K	CRC	Protein	0.702332	1
-0.127097	0.40542	6.66667	PDGFRB	RTK RAS	MB	Protein	0.702729	1
0.125214	0.412468	17.7778	ERBB2	RTK RAS	MB	Protein	0.703224	1	TRUE
-0.094922	0.411549	10.3896	TAOK2	HIPPO	OV	Protein	0.703224	1	TRUE
-0.0793913	0.411868	5.50459	CSNK1D	HIPPO	LUAD	Protein	0.703224	1
0.0956249	0.411243	0	AKT1	PI3K	PRAD	Protein	0.703224	1
-0.0753363	0.423593	22.6087	ERBB2	RTK RAS	BRCA	Protein	0.70727	1	TRUE
-0.0823216	0.42277	18.5567	MET	RTK RAS	UCEC	Protein	0.70727	1	TRUE
0.0829194	0.424362	6.31579	MAPK1	RTK RAS	CRC	Protein	0.70727	1
0.0826285	0.421037	3.09278	PIK3R1	PI3K	UCEC	Protein	0.70727	1
-0.0815611	0.439582	9.78261	MET	RTK RAS	CRC	Protein	0.723362	1	TRUE
-0.0748402	0.439266	6.42202	RPS6KB1	PI3K	LUAD	Protein	0.723362	1
0.0859813	0.448246	20	RPS6KB1	PI3K	STAD	Protein	0.726442	1	TRUE
0.0828124	0.445725	7.36842	ATM	TP53	CRC	Protein	0.726442	1	TRUE
-0.0774329	0.450926	3.09278	CDK4	Cell Cycle	UCEC	Protein	0.726442	1
-0.070607	0.453351	0.869565	PDGFRB	RTK RAS	BRCA	Protein	0.726442	1
-0.114466	0.454026	0	CSNK1D	HIPPO	MB	Protein	0.726442	1
0.0780591	0.45211	0	MAP2K1	RTK RAS	CRC	Protein	0.726442	1
-0.0825341	0.455439	1.19048	PIK3R1	PI3K	OV	Protein	0.726468	1
0.081746	0.465329	7.31707	TGFBR1	TGF-Beta	CCRCC	Protein	0.735474	1	TRUE
-0.0703758	0.467118	8.25688	PDGFRB	RTK RAS	LUAD	Protein	0.736065	1	TRUE
0.069045	0.475603	11.9266	CHEK2	TP53	LUAD	Protein	0.74046	1	TRUE
0.0775113	0.50283	11.6883	STK11	PI3K	OV	Protein	0.754045	1	TRUE
0.103965	0.496732	8.88889	RPS6KA3	TP53	MB	Protein	0.754045	1	TRUE
-0.0749665	0.500586	8.43373	TGFBR1	TGF-Beta	UCEC	Protein	0.754045	1	TRUE
0.0762183	0.490767	5.95238	PIK3CA	PI3K	OV	Protein	0.754045	1
-0.0741657	0.502552	4.7619	CDK6	Cell Cycle	OV	Protein	0.754045	1
0.104945	0.492663	4.44444	TAOK3	HIPPO	MB	Protein	0.754045	1
-0.0702428	0.498777	3.15789	AKT1	PI3K	CRC	Protein	0.754045	1
-0.068788	0.50318	0	RAF1	RTK RAS	UCEC	Protein	0.754045	1
-0.0762469	0.509844	2.5974	CSNK1D	HIPPO	OV	Protein	0.759653	1
0.0996751	0.514756	8.88889	CDK2	Cell Cycle	MB	Protein	0.76109	1	TRUE
0.0595491	0.527271	9.56522	AKT3	PI3K	BRCA	Protein	0.761126	1	TRUE
0.0644384	0.522041	8.91089	EGFR	RTK RAS	HCC	Protein	0.761126	1	TRUE
0.0599413	0.524549	5.21739	CDK4	Cell Cycle	BRCA	Protein	0.761126	1
0.0615025	0.523292	2.72727	TAOK3	HIPPO	CCRCC	Protein	0.761126	1
-0.0613986	0.523995	0	PIK3CA	PI3K	CCRCC	Protein	0.761126	1
0.0683064	0.536984	9.52381	CDK2	Cell Cycle	OV	Protein	0.761178	1	TRUE
0.0723637	0.531693	7.79221	INSR	RTK RAS	OV	Protein	0.761178	1	TRUE
0.0722175	0.535288	1.31579	EGFR	RTK RAS	PRAD	Protein	0.761178	1
0.0589352	0.531545	0.869565	GSK3B	WNT	BRCA	Protein	0.761178	1
0.0594585	0.537216	0	ARAF	RTK RAS	CCRCC	Protein	0.761178	1
0.0670907	0.544271	10.7143	CDK4	Cell Cycle	OV	Protein	0.769079	1	TRUE
-0.0575024	0.55257	6.42202	CDK6	Cell Cycle	LUAD	Protein	0.77274	1
0.0691505	0.552806	5.26316	RAF1	RTK RAS	PRAD	Protein	0.77274	1
0.0615431	0.54928	4.12371	AKT3	PI3K	UCEC	Protein	0.77274	1
0.0648881	0.550433	1.05263	RPS6KA3	TP53	CRC	Protein	0.77274	1
-0.0519747	0.581187	19.1304	INSR	RTK RAS	BRCA	Protein	0.789079	1	TRUE
-0.0540952	0.574603	14.5455	MET	RTK RAS	CCRCC	Protein	0.789079	1	TRUE
0.0613808	0.579128	8.33333	PDGFRA	RTK RAS	OV	Protein	0.789079	1	TRUE
0.0628382	0.579754	6.25	CDK2	Cell Cycle	STAD	Protein	0.789079	1
0.0655581	0.57893	1.35135	CSNK1D	HIPPO	CRC	Protein	0.789079	1
-0.064995	0.576972	0	MTOR	PI3K	PRAD	Protein	0.789079	1
0.0657544	0.597037	11.9403	MET	RTK RAS	STAD	Protein	0.806387	1	TRUE
-0.0550261	0.619088	2.38095	GSK3B	WNT	OV	Protein	0.82334	1
0.0473862	0.623009	0.909091	MTOR	PI3K	CCRCC	Protein	0.826441	1
-0.0502309	0.628802	7.36842	CDK2	Cell Cycle	CRC	Protein	0.827129	1	TRUE
0.0499172	0.630949	3.15789	MAPK3	RTK RAS	CRC	Protein	0.827129	1
-0.0530967	0.63145	2.38095	MAPK1	RTK RAS	OV	Protein	0.827129	1
-0.0460026	0.633205	1.81818	PIK3R1	PI3K	CCRCC	Protein	0.827303	1
0.0698306	0.648524	8.88889	CDK4	Cell Cycle	MB	Protein	0.836806	1	TRUE
0.0506025	0.647582	1.19048	MTOR	PI3K	OV	Protein	0.836806	1
-0.0524758	0.652565	6.57895	PIK3R1	PI3K	PRAD	Protein	0.83845	1
0.0423662	0.653024	4.34783	ATM	TP53	BRCA	Protein	0.83845	1
0.0683188	0.655654	0	GSK3B	WNT	MB	Protein	0.839754	1
-0.0482366	0.663036	4.7619	ATM	TP53	OV	Protein	0.843142	1
-0.0413446	0.668028	3.63636	RPS6KA3	TP53	CCRCC	Protein	0.843142	1
0.0415181	0.666718	2.72727	GSK3B	WNT	CCRCC	Protein	0.843142	1
-0.0432214	0.667804	0.990099	AKT1	PI3K	HCC	Protein	0.843142	1
0.0414287	0.682353	5	ARAF	RTK RAS	HCC	Protein	0.852941	1
-0.0447757	0.685896	8.33333	ERBB2	RTK RAS	OV	Protein	0.853268	1	TRUE
-0.0381247	0.685828	3.47826	MAPK3	RTK RAS	BRCA	Protein	0.853268	1
0.0445137	0.702595	0	RPS6KA3	TP53	PRAD	Protein	0.861674	1
0.0338767	0.71928	10.4348	CHEK2	TP53	BRCA	Protein	0.879972	1	TRUE
0.0363555	0.7209	7.07071	PIK3R1	PI3K	HCC	Protein	0.879972	1	TRUE
0.0530282	0.729375	0	AKT2	PI3K	MB	Protein	0.886156	1
-0.0352149	0.732023	11.3402	INSR	RTK RAS	UCEC	Protein	0.886402	1	TRUE
0.032156	0.732986	3.47826	TAOK2	HIPPO	BRCA	Protein	0.886402	1
0.0383744	0.738708	8.97436	RAF1	RTK RAS	STAD	Protein	0.889185	1	TRUE
0.0340148	0.743486	13.6842	EGFR	RTK RAS	CRC	Protein	0.891425	1	TRUE
0.0312635	0.745765	5.45455	CDK4	Cell Cycle	CCRCC	Protein	0.891425	1
-0.0375493	0.747426	4.7619	CHEK2	TP53	CRC	Protein	0.891425	1
-0.033239	0.746535	2.06186	ATM	TP53	UCEC	Protein	0.891425	1
0.0304742	0.751973	4.54545	MAP2K1	RTK RAS	CCRCC	Protein	0.891971	1
0.0317714	0.757372	3.09278	TAOK3	HIPPO	UCEC	Protein	0.895076	1
0.0286869	0.760873	6.95652	AKT2	PI3K	BRCA	Protein	0.895756	1
0.0336257	0.761393	3.57143	STK4	HIPPO	OV	Protein	0.895756	1
0.0351131	0.763316	0	MAP2K1	RTK RAS	PRAD	Protein	0.895992	1
0.0317519	0.779785	6.25	PDGFRB	RTK RAS	STAD	Protein	0.91121	1
0.0411242	0.78853	17.7778	PDGFRA	RTK RAS	MB	Protein	0.917306	1	TRUE
0.0307901	0.790373	3.8961	RAF1	RTK RAS	OV	Protein	0.917397	1
0.0251052	0.795539	2.75229	TAOK3	HIPPO	LUAD	Protein	0.919269	1
-0.0248677	0.805029	13.8614	PDGFRA	RTK RAS	LUAD	Protein	0.920671	1	TRUE
0.0373797	0.807401	13.3333	MET	RTK RAS	MB	Protein	0.920671	1	TRUE
-0.0238532	0.810059	6.73077	STK11	PI3K	CCRCC	Protein	0.920671	1
-0.0229849	0.811613	1.81818	CDK2	Cell Cycle	CCRCC	Protein	0.920671	1
0.0278849	0.806044	1.25	CSNK1D	HIPPO	STAD	Protein	0.920671	1
-0.0257287	0.819649	4.93827	CDK4	Cell Cycle	CRC	Protein	0.924549	1
0.0251859	0.827877	12.987	FGFR2	RTK RAS	OV	Protein	0.930846	1	TRUE
0.0207354	0.829757	1.81818	AKT1	PI3K	CCRCC	Protein	0.930846	1
-0.0249492	0.830601	1.31579	GSK3B	WNT	PRAD	Protein	0.930846	1
0.0214352	0.834917	2.06186	TAOK1	HIPPO	UCEC	Protein	0.933671	1
-0.0186261	0.846851	0	TAOK1	HIPPO	CCRCC	Protein	0.942074	1
-0.0180818	0.861927	10.5263	INSR	RTK RAS	CRC	Protein	0.948666	1	TRUE
-0.0147409	0.87852	5.45455	RAF1	RTK RAS	CCRCC	Protein	0.961748	1
0.0222212	0.8848	4.44444	MAP2K1	RTK RAS	MB	Protein	0.962122	1
0.0151423	0.882966	0	TAOK2	HIPPO	UCEC	Protein	0.962122	1
0.0147454	0.889667	8.79121	ARAF	RTK RAS	CRC	Protein	0.963537	1	TRUE
-0.0140609	0.891271	1.03093	RPS6KB1	PI3K	UCEC	Protein	0.963537	1
-0.0143057	0.897235	4.7619	MAP2K1	RTK RAS	OV	Protein	0.967971	1
0.0116385	0.912812	23.0769	FGFR2	RTK RAS	UCEC	Protein	0.972313	1	TRUE
0.0107588	0.911178	9.09091	INSR	RTK RAS	CCRCC	Protein	0.972313	1	TRUE
-0.0139021	0.905123	0	PDGFRB	RTK RAS	PRAD	Protein	0.972313	1
-0.00933633	0.926546	17	STK11	PI3K	LUAD	Protein	0.972656	1	TRUE
-0.00874588	0.926089	4.34783	PIK3CA	PI3K	BRCA	Protein	0.972656	1
0.0101298	0.921555	4.12371	AKT2	PI3K	UCEC	Protein	0.972656	1
0.00693283	0.94323	10.1852	EGFR	RTK RAS	BRCA	Protein	0.982925	1	TRUE
-0.00719408	0.948216	5.95238	AKT2	PI3K	OV	Protein	0.984176	1
-0.00728666	0.94755	2.38095	RPS6KA3	TP53	OV	Protein	0.984176	1
-0.004734	0.96591	4.7619	TAOK3	HIPPO	OV	Protein	0.988727	1
0.00423423	0.965146	2.75229	PIK3R1	PI3K	LUAD	Protein	0.988727	1
0.00224255	0.984557	9.09091	MET	RTK RAS	HCC	Protein	0.992189	1	TRUE
0.00287326	0.978436	8.79121	MAP2K1	RTK RAS	HCC	Protein	0.992189	1	TRUE
-0.00323504	0.974912	6.18557	CHEK2	TP53	UCEC	Protein	0.992189	1
0.00213854	0.98231	3.63636	EGFR	RTK RAS	CCRCC	Protein	0.992189	1
-0.00220848	0.982871	1.03093	GSK3B	WNT	UCEC	Protein	0.992189	1
0.00082757	0.993186	3.66972	GSK3B	WNT	LUAD	Protein	0.995099	1
-0.00110817	0.990622	1.73913	ARAF	RTK RAS	BRCA	Protein	0.995099	1
0.000171991	0.998666	0	MTOR	PI3K	UCEC	Protein	0.998666	1

## Sheet: Supplementary Data 7
Supplementary Data 7	Hyper-phosphorylation of kinases that are correlated with up-regulation of their corresponding pathways.
Correlation (R)	P-value	Percentage of outliers (P)	Marker	Pathway	Cancer	Data	FDR	FDR <	P > 7
0.687781	4.94e-13	11.9048	TGFBR2:s578	TGF-Beta	OV	Phosphosite	1.28e-10	0.05	TRUE
0.555388	3.03e-10	0	ATM:s1981	TP53	CCRCC	Phosphosite	5.25e-08	0.05
0.605516	1.32e-09	8.43373	TGFBR2:s587	TGF-Beta	UCEC	Phosphosite	1.72e-07	0.05	TRUE
0.552611	4.39e-09	6.18557	CHEK2:t432	TP53	LUAD	Phosphosite	4.57e-07	0.05
0.548223	1.54e-08	8.69565	TGFBR2:s573	TGF-Beta	CCRCC	Phosphosite	1.34e-06	0.05	TRUE
0.569586	4.3e-08	20.2532	ATM:s1981	TP53	UCEC	Phosphosite	3.19e-06	0.05	TRUE
0.451734	1.04e-06	4.6729	RPS6KA3:s227	TP53	BRCA	Phosphosite	5.41e-05	0.05
0.472814	6.38e-06	4.81928	GSK3B:y216	WNT	CRC	Phosphosite	0.000276312	0.05
0.434479	1.09e-05	7.36842	CSNK1E:s363	HIPPO	CRC	Phosphosite	0.000431394	0.05	TRUE
0.433184	1.16e-05	7.36842	PIK3R1:y580	PI3K	CRC	Phosphosite	0.000431394	0.05	TRUE
0.411154	2.36e-05	13.1313	PIK3CA:s312	PI3K	BRCA	Phosphosite	0.000819163	0.05	TRUE
0.375569	3.53e-05	15.6522	PIK3R2:s273	PI3K	BRCA	Phosphosite	0.00114866	0.05	TRUE
0.348066	0.000138006	9.56522	ABL1:s702	RTK RAS	BRCA	Phosphosite	0.00358815	0.05	TRUE
0.376486	0.000169714	9.47368	LATS1:t17	HIPPO	LUAD	Phosphosite	0.00401143	0.05	TRUE
0.33518	0.0002506	6.95652	TAOK1:s965	HIPPO	BRCA	Phosphosite	0.00566574	0.05
0.334114	0.000262969	3.47826	CHEK2:t432	TP53	BRCA	Phosphosite	0.00569767	0.05
0.339302	0.000373597	14.1509	TAOK2:s486	HIPPO	BRCA	Phosphosite	0.00730984	0.05	TRUE
0.378878	0.000379549	3.57143	GSK3B:y216	WNT	OV	Phosphosite	0.00730984	0.05
0.331113	0.000560287	18.0952	PDGFRB:s641	RTK RAS	LUAD	Phosphosite	0.0104053	0.05	TRUE
0.352786	0.000603977	13.1868	ERBB2:s1048s1053	RTK RAS	CRC	Phosphosite	0.0108299	0.05	TRUE
0.302157	0.00103097	6.95652	BRAF:s750	RTK RAS	BRCA	Phosphosite	0.0167532	0.05
0.302516	0.00138767	2.75229	RPS6KB1:t421	PI3K	LUAD	Phosphosite	0.0206168	0.05
0.291395	0.00157991	7.82609	AKT1:t308	PI3K	BRCA	Phosphosite	0.0228209	0.05	TRUE
0.301126	0.00170884	0.943396	MTOR:s2478s2481	PI3K	CCRCC	Phosphosite	0.0240162	0.05
0.312779	0.00202827	13.6842	CSNK1D:t387	HIPPO	CRC	Phosphosite	0.0254828	0.05	TRUE
0.281621	0.00229588	8.69565	KSR1:t133	RTK RAS	BRCA	Phosphosite	0.0265302	0.05	TRUE
0.299683	0.00351902	8.60215	RPS6KA3:t365s369	TP53	CCRCC	Phosphosite	0.0358802	0.05	TRUE
0.297646	0.00438398	16.6667	MTOR:s1261	PI3K	BRCA	Phosphosite	0.0422161	0.05	TRUE
0.312561	0.00476184	0	STK3:s344	HIPPO	CRC	Phosphosite	0.0431201	0.05
0.301607	0.00530192	1.19048	STK3:s344	HIPPO	OV	Phosphosite	0.04595	0.05
0.255447	0.00586365	9.56522	AKT2:y38	PI3K	BRCA	Phosphosite	0.0496094	0.05	TRUE
0.324298	0.00655779	4.34783	LATS2:s576	HIPPO	OV	Phosphosite	0.0514237	0.15
0.239697	0.00987694	1.73913	ERBB2:s1053	RTK RAS	BRCA	Phosphosite	0.0675791	0.15
0.249669	0.0136531	5.15464	AKT2:t451	PI3K	LUAD	Phosphosite	0.0816045	0.15
0.293021	0.0145479	4.34783	AKT2:t451	PI3K	OV	Phosphosite	0.0844671	0.15
0.251118	0.0157552	13.0435	STK3:s344	HIPPO	LUAD	Phosphosite	0.0900298	0.15	TRUE
0.232179	0.0161085	9.34579	ARAF:s157	RTK RAS	BRCA	Phosphosite	0.0910479	0.15	TRUE
0.224268	0.0190587	3.66972	TAOK2:s9	HIPPO	LUAD	Phosphosite	0.100106	0.15
0.25276	0.0203585	8.33333	MAPK1:y187	RTK RAS	OV	Phosphosite	0.104816	0.15	TRUE
0.237335	0.0219832	9.67742	BRAF:s729	RTK RAS	UCEC	Phosphosite	0.112071	0.15	TRUE
0.228594	0.0243149	19.5876	RPS6KB1:t421s424	PI3K	CCRCC	Phosphosite	0.121575	0.15	TRUE
0.264215	0.0249152	8.33333	MTOR:s1261	PI3K	CRC	Phosphosite	0.12339	0.15	TRUE
0.212463	0.0303646	2.88462	EGFR:s1019	RTK RAS	LUAD	Phosphosite	0.1462	0.15
0.230855	0.0346226	1.19048	TAOK1:s965	HIPPO	OV	Phosphosite	0.160748	1
0.223839	0.0503518	0	CSNK1D:t387	HIPPO	OV	Phosphosite	0.204554	1
0.198758	0.0589311	9.89011	ABL1:s702	RTK RAS	CCRCC	Phosphosite	0.220462	1	TRUE
0.173068	0.100892	9.89011	MTOR:s2478s2481	PI3K	UCEC	Phosphosite	0.307155	1	TRUE
0.122374	0.211416	6.60377	LATS2:s576	HIPPO	CCRCC	Phosphosite	0.471139	1
-0.120812	0.238493	9.27835	ARAF:s157	RTK RAS	UCEC	Phosphosite	0.500067	1	TRUE
0.0795194	0.41778	11.3208	STK3:s344	HIPPO	CCRCC	Phosphosite	0.706462	1	TRUE
0.065305	0.518585	14	STK3:s344	HIPPO	BRCA	Phosphosite	0.761126	1	TRUE
-0.0492844	0.600932	5.21739	MAPK1:y187	RTK RAS	BRCA	Phosphosite	0.807454	1
-0.0271865	0.81444	7.79221	CSNK1E:s363	HIPPO	OV	Phosphosite	0.920671	1	TRUE
-0.0112494	0.908881	12.2642	LATS1:t17	HIPPO	CCRCC	Phosphosite	0.972313	1	TRUE

## Sheet: Supplementary Data 8
Supplementary Data 8	The overview of the proteomics/phosphosite data sets.
Cancer	Proteins	Kinases	Tumor.samples	Normal.samples	Phosphosites
BRCA	10468	481	116	18	73211
CRC	7418	333	95	100	44949
CCRCC	9964	463	110	84	44223
HCC	7878	369	101	98	N/A
HBVHCC	6478	298	159	159	N/A
LUAD	11029	507	109	102	47956
MB	12005	577	45	0	N/A
OV	8818	404	84	19	45625
PRAD	6878	303	76	0	N/A
STAD	9745	446	80	80	N/A
UCEC	10768	491	97	20	46758

## Sheet: Supplementary Data 9
Supplementary Data 9	The overview of the mRNA data sets.
Cancer	Genes	Kinase.encoding.genes	Tumor.samples	Normal.samples
BRCA	41968	669	133	N/A
CRC	39014	668	106	N/A
CCRCC	47911	670	110	75
LUAD	48383	670	111	102
OV	41555	669	101	N/A
UCEC	48624	670	101	15

## Sheet: Figure 1B
Cancer	Protein	Max Quantified	Average Quantified
BRCA	druggable kinase	301	276.985
CCRCC	druggable kinase	291	263.021
CRC	druggable kinase	211	182.02
HCC	druggable kinase	230	145.769
LUAD	druggable kinase	322	298.919
MB	druggable kinase	361	332.578
OV	druggable kinase	256	237.583
PRAD	druggable kinase	184	161.105
STAD	druggable kinase	283	244.35
UCEC	druggable kinase	311	294.829
BRCA	not drugged kinase	180	164.12
CCRCC	not drugged kinase	172	158.103
CRC	not drugged kinase	122	105.503
HCC	not drugged kinase	139	94.4673
LUAD	not drugged kinase	185	169.232
MB	not drugged kinase	216	193.978
OV	not drugged kinase	148	137.922
PRAD	not drugged kinase	119	103.329
STAD	not drugged kinase	163	141
UCEC	not drugged kinase	180	170.026

[truncated: 16 more sheets: Figure 2B, Figure 2C, Figure 3B, Figure 3D, Figure 4A, Figure 4B, Figure 4C, Figure 5A, Figure 5B, Figure 6A, Figure 6B, Figure 6C, Supplementary Figure 1B, Supplementary Figure 1C, Supplementary Figure 3A, Supplementary Figure 3C]
